# Supplementary material for: 3,5-Diiodo-L-Thyronine Affects Structural and Metabolic Features of Skeletal Muscle Mitochondria in High-Fat-Diet Fed Rats Producing a Co-adaptation to the Glycolytic Fiber Phenotype
Source: Front Physiol. 2018 Mar 9;9:194. doi: 10.3389/fphys.2018.00194 (PMC5854997; doi:10.3389/fphys.2018.00194)
Supplement: Supplementary file 2 [file SupplementaryData2.XLS]

## Sheet: Foglio1
	Supplementary data 2 List of differentially represented proteins identified in this study. Gastrocnemius mitochondrial proteins were extracted, separated by 2D-E, digested in-gel with trypsin and identified by nLC-ESI-MS/MS. Bioinformatics was performed as defined in the experimental section; at least 2 matching peptides were required for identity assignment. Spot numbering corresponds to that in…
spot	name	Gene name	NCBI accession	nLC-ESI-MS/MS Mascot score	Theor. Mr (Da)	Theor. pI	nLC-ESI-MS/MS peptide sequences	nLC-ESI-MS/MS sequence coverage (%)	Empai	UniProtKB acc	BLAST identy (%)
1	Myosin light chain 1/3, skeletal muscle isoform	Myl1	127131	652	20781	4.99	10	58.2	5.46	P02600	100
2	Myosin regulatory light chain 2, skeletal muscle isoform	Mylpf	127177	1012	19071	4.82	16	69.2	98.01	P04466	100
3	Myosin light chain 3	Myl3	56670	898	22256	5.03	13	75.5	22.68	P16409	100
4	Thioredoxin-dependent peroxide reductase, mitochondrial	Prdx3	38051985	256	27426	7.14	4	26.3	0.48	Q9Z0V6	96.109
5	Carbonic anhydrase 3	Ca3	2708636	901	29698	6.89	16	73.5	9.96	P14141	100
6	Voltage-dependent anion-selective channel protein 1	Vdac1	8810245	1453	30851	8.62	17	74.2	15	Q9Z2L0	100
7	Glyceraldehyde-3-phosphate dehydrogenase	Gapdh	56188	944	36098	8.43	14	51.1	4.4	P04797	99.099
8	Creatine kinase M-type	Ckm	203478	1448	43220	6.58	22	55.6	9.27	P00564	99.475
9	Fructose-bisphosphate aldolase A	Aldoa	202837	937	39691	8.31	13	52.5	2.87	P05065	99.451
9	Creatine kinase S-type, mitochondrial	Ckmt2	165971287	752	47899	8.64	12	44.9	2.58	P09605	99.284
10	Creatine kinase S-type, mitochondrial	Ckmt2	165971287	1265	47899	8.64	19	52	4.62	P09605	99.284
11	Creatine kinase S-type, mitochondrial	Ckmt2	165971287	1562	47899	8.64	23	61.1	10.9	P09605	99.284
12	ATP synthase subunit alpha, mitochondrial	Atp5a1	93279422	1143	55347	8.28	23	44.9	2.92	P15999	100
13	ATP synthase subunit alpha, mitochondrial	Atp5a1	93279422	1987	55347	8.28	29	61	13.43	P15999	100
14	Pyruvate kinase PKM	Pkm2	56929	2143	58294	6.63	30	61.2	8.3	P11980	100
15	Aconitate hydratase, mitochondrial	Aco2	38541404	973	86121	7.87	18	29.1	1.22	Q9ER34	100
16	Aconitate hydratase, mitochondrial	Aco2	38541404	965	86121	7.87	18	31.7	1.32	Q9ER34	100
17	2-oxoglutarate dehydrogenase, mitochondrial	Ogdh	53734284	539	117419	6.3	11	14.8	0.41	Q5XI78	100
18	Tropomyosin beta chain	Tpm2	207497	2112	32931	4.66	32	74.6	116.47	P58775	100
19	Tropomyosin alpha-1 chain	Tpm1	92090646	1403	32718	4.69	27	71.1	20.18	P04692	100
20	Actin, alpha skeletal muscle	Acta1	374074356	1324	42075	5.23	18	62.1	14.34	P68136	100
21	Cytochrome b-c1 complex subunit 1, mitochondrial	Uqcrc1	51259340	531	53500	5.57	7	25.8	0.83	Q68FY0	100
22	EH domain-containing protein 1	Ehd1	149042663	459	70643	4.66	8	18.2	0.51	Q641Z6	33.604
23	Succinate dehydrogenase flavoprotein subunit, mitochondrial	Sdha	16117830	448	72596	6.75	7	18	0.57	Q920L2	100
24	Succinate dehydrogenase flavoprotein subunit, mitochondrial	Sdha	16117830	570	72596	6.75	11	17.4	0.65	Q920L2	100
25	NADH-ubiquinone oxidoreductase 75 kDa subunit, mitochondrial	Ndufs1	51858651	1769	80331	5.65	23	42.4	1.95	Q66HF1	100
26	Mitochondrial inner membrane protein	Immt	76779358	1205	67477	5.57	18	40.4	1.77	Q3KR86	100
27	Mitochondrial inner membrane protein	Immt	149036390	1029	86204	5.67	18	29.8	1.13	Q3KR86	93.916
28	Mitochondrial inner membrane protein	Immt	149036390	914	86204	5.67	14	19.7	1.04	Q3KR86	93.916
29	Troponin T, fast skeletal muscle	Tnnt3	136385	241	30732	6.19	3	17.4	0.79	P09739	100
30	Creatine kinase M-type	Ckm	203478	929	43220	6.58	16	33.6	1.95	P00564	99.475
32	Troponin T, fast skeletal muscle	Tnnt3	136385	328	30732	6.19	5	17.8	1.84	P09739	100
33	Myosin regulatory light chain 2, ventricular/cardiac muscle isoform	Myl2	127167	296	18868	4.86	6	41	1.53	P08733	100
33	Troponin T, fast skeletal muscle	Tnnt3	136385	302	30732	6.19	4	13.9	1.53	P09739	100
