# Supplementary material for: 3,5-Diiodo-L-Thyronine Affects Structural and Metabolic Features of Skeletal Muscle Mitochondria in High-Fat-Diet Fed Rats Producing a Co-adaptation to the Glycolytic Fiber Phenotype
Source: Front Physiol. 2018 Mar 9;9:194. doi: 10.3389/fphys.2018.00194 (PMC5854997; doi:10.3389/fphys.2018.00194)
Supplement: Supplementary file 3 [file SupplementaryData3.XLS]

## Sheet: Foglio1
		Supplementary data 3 Identification details for the protein entries reported in Supplementary data 2.
SPOT number	NCBI accession	NCBI protein description	Mascot Protein score	protein th. mass (Da)	protein matches	significant protein matches	protein sequences	significant protein sequences	protein sequence coverage (%)	protein pI	number of query	peptide rank	peptide bold	peptide unique	experimental m/z	peptide experimental MW	ion charge	peptide calculated m/z	Delta m/z	missed cleavages	peptide score	expected value	peptide residue before	peptide sequences	peptide residue after	peptide variable modification	peptide variable modification position	emPAI value
1	gi|127131|sp|P02600.2|MYL1_RAT	RecName: Full=Myosin light chain 1/3, skeletal muscle isoform; Short=MLC1/MLC3; Short=MLC1F/MLC3F; AltName: Full=Myosin light chain alkali 1/2; Short=Myosin light chain A1/A2	652	20781	13	12	10	10	58.2	4.99	2117	1	1	1	967.215	966.208	1	966.55	-0.3421	0	53.78	0.0045	R	HVLATLGEK	M
1	gi|127131|sp|P02600.2|MYL1_RAT	RecName: Full=Myosin light chain 1/3, skeletal muscle isoform; Short=MLC1/MLC3; Short=MLC1F/MLC3F; AltName: Full=Myosin light chain alkali 1/2; Short=Myosin light chain A1/A2	652	20781	13	12	10	10	58.2	4.99	2121	1	1	1	968.282	967.274	1	966.55	0.7244	0	56.92	0.0022	R	HVLATLGEK	M
1	gi|127131|sp|P02600.2|MYL1_RAT	RecName: Full=Myosin light chain 1/3, skeletal muscle isoform; Short=MLC1/MLC3; Short=MLC1F/MLC3F; AltName: Full=Myosin light chain alkali 1/2; Short=Myosin light chain A1/A2	652	20781	13	12	10	10	58.2	4.99	2202	1	1	1	506.538	1011.06	2	1009.52	1.5373	0	45.03	0.034	K	EAFLLFDR	T
1	gi|127131|sp|P02600.2|MYL1_RAT	RecName: Full=Myosin light chain 1/3, skeletal muscle isoform; Short=MLC1/MLC3; Short=MLC1F/MLC3F; AltName: Full=Myosin light chain alkali 1/2; Short=Myosin light chain A1/A2	652	20781	13	12	10	10	58.2	4.99	2467	1	1	1	1200.43	1199.42	1	1199.69	-0.2627	0	44.42	0.043	K	ITLSQVGDVLR	A
1	gi|127131|sp|P02600.2|MYL1_RAT	RecName: Full=Myosin light chain 1/3, skeletal muscle isoform; Short=MLC1/MLC3; Short=MLC1F/MLC3F; AltName: Full=Myosin light chain alkali 1/2; Short=Myosin light chain A1/A2	652	20781	13	12	10	10	58.2	4.99	2497	1	1	1	607.694	1213.37	2	1213.63	-0.2576	0	53.22	0.0059	R	ALGTNPTNAEVK	K
1	gi|127131|sp|P02600.2|MYL1_RAT	RecName: Full=Myosin light chain 1/3, skeletal muscle isoform; Short=MLC1/MLC3; Short=MLC1F/MLC3F; AltName: Full=Myosin light chain alkali 1/2; Short=Myosin light chain A1/A2	652	20781	13	12	10	10	58.2	4.99	2532	1	1	0	617.491	1232.97	2	1232.58	0.3856	0	50.7	0.01	K	EGNGTVMGAELR	H
1	gi|127131|sp|P02600.2|MYL1_RAT	RecName: Full=Myosin light chain 1/3, skeletal muscle isoform; Short=MLC1/MLC3; Short=MLC1F/MLC3F; AltName: Full=Myosin light chain alkali 1/2; Short=Myosin light chain A1/A2	652	20781	13	12	10	10	58.2	4.99	2735	1	1	1	670.958	1339.9	2	1341.73	-1.8228	1	39.16	0.14	R	ALGTNPTNAEVKK	V
1	gi|127131|sp|P02600.2|MYL1_RAT	RecName: Full=Myosin light chain 1/3, skeletal muscle isoform; Short=MLC1/MLC3; Short=MLC1F/MLC3F; AltName: Full=Myosin light chain alkali 1/2; Short=Myosin light chain A1/A2	652	20781	13	12	10	10	58.2	4.99	2738	1	1	1	672.478	1342.94	2	1341.73	1.2165	1	67.09	0.00024	R	ALGTNPTNAEVKK	V
1	gi|127131|sp|P02600.2|MYL1_RAT	RecName: Full=Myosin light chain 1/3, skeletal muscle isoform; Short=MLC1/MLC3; Short=MLC1F/MLC3F; AltName: Full=Myosin light chain alkali 1/2; Short=Myosin light chain A1/A2	652	20781	13	12	10	10	58.2	4.99	3009	1	1	1	742.7	1483.38	2	1483.66	-0.2733	0	77.13	2.1e-05	K	DQGGYEDFVEGLR	V
1	gi|127131|sp|P02600.2|MYL1_RAT	RecName: Full=Myosin light chain 1/3, skeletal muscle isoform; Short=MLC1/MLC3; Short=MLC1F/MLC3F; AltName: Full=Myosin light chain alkali 1/2; Short=Myosin light chain A1/A2	652	20781	13	12	10	10	58.2	4.99	3086	1	1	1	765.938	1529.86	2	1529.75	0.1114	1	83.68	4.9e-06	K	KVLGNPSNEEMNAK	K
1	gi|127131|sp|P02600.2|MYL1_RAT	RecName: Full=Myosin light chain 1/3, skeletal muscle isoform; Short=MLC1/MLC3; Short=MLC1F/MLC3F; AltName: Full=Myosin light chain alkali 1/2; Short=Myosin light chain A1/A2	652	20781	13	12	10	10	58.2	4.99	3427	1	1	0	869.919	1737.82	2	1737.84	-0.012	1	76.77	2.1e-05	R	VFDKEGNGTVMGAELR	H	Oxidation (M)	0.0000000000200000.0
1	gi|127131|sp|P02600.2|MYL1_RAT	RecName: Full=Myosin light chain 1/3, skeletal muscle isoform; Short=MLC1/MLC3; Short=MLC1F/MLC3F; AltName: Full=Myosin light chain alkali 1/2; Short=Myosin light chain A1/A2	652	20781	13	12	10	10	58.2	4.99	4463	1	1	1	1025.81	3074.4	3	3072.41	1.9914	1	80.16	6.1e-06	K	MKEEEVEALLAGQEDSNGCINYEAFVK	H
1	gi|127131|sp|P02600.2|MYL1_RAT	RecName: Full=Myosin light chain 1/3, skeletal muscle isoform; Short=MLC1/MLC3; Short=MLC1F/MLC3F; AltName: Full=Myosin light chain alkali 1/2; Short=Myosin light chain A1/A2	652	20781	13	12	10	10	58.2	4.99	4466	1	1	1	1031.05	3090.12	3	3088.4	1.718	1	99.89	6.2e-08	K	MKEEEVEALLAGQEDSNGCINYEAFVK	H	Oxidation (M)	0.200000000000000000000000000.0	5.46
2	gi|127177|sp|P04466.2|MLRS_RAT	RecName: Full=Myosin regulatory light chain 2, skeletal muscle isoform; AltName: Full=DTNB; AltName: Full=Fast skeletal myosin light chain 2; Short=G2; Short=MLC-2	1012	19071	32	27	16	14	69.2	4.82	1928	1	1	1	434.705	867.395	2	867.391	0.0037	0	32.65	0.53	R	DTFAAMGR	L
2	gi|127177|sp|P04466.2|MLRS_RAT	RecName: Full=Myosin regulatory light chain 2, skeletal muscle isoform; AltName: Full=DTNB; AltName: Full=Fast skeletal myosin light chain 2; Short=G2; Short=MLC-2	1012	19071	32	27	16	14	69.2	4.82	2364	1	1	1	1080.18	1079.18	1	1079.46	-0.2855	0	46.99	0.023	K	NEELDAMMK	E
2	gi|127177|sp|P04466.2|MLRS_RAT	RecName: Full=Myosin regulatory light chain 2, skeletal muscle isoform; AltName: Full=DTNB; AltName: Full=Fast skeletal myosin light chain 2; Short=G2; Short=MLC-2	1012	19071	32	27	16	14	69.2	4.82	2365	1	1	1	540.874	1079.73	2	1079.46	0.2713	0	43.86	0.045	K	NEELDAMMK	E
2	gi|127177|sp|P04466.2|MLRS_RAT	RecName: Full=Myosin regulatory light chain 2, skeletal muscle isoform; AltName: Full=DTNB; AltName: Full=Fast skeletal myosin light chain 2; Short=G2; Short=MLC-2	1012	19071	32	27	16	14	69.2	4.82	2368	1	1	1	1082.22	1081.22	1	1079.46	1.754	0	31.74	0.73	K	NEELDAMMK	E
2	gi|127177|sp|P04466.2|MLRS_RAT	RecName: Full=Myosin regulatory light chain 2, skeletal muscle isoform; AltName: Full=DTNB; AltName: Full=Fast skeletal myosin light chain 2; Short=G2; Short=MLC-2	1012	19071	32	27	16	14	69.2	4.82	2520	1	1	1	1173.46	1172.45	1	1172.6	-0.1548	1	49.48	0.015	R	DGIIDKEDLR	D
2	gi|127177|sp|P04466.2|MLRS_RAT	RecName: Full=Myosin regulatory light chain 2, skeletal muscle isoform; AltName: Full=DTNB; AltName: Full=Fast skeletal myosin light chain 2; Short=G2; Short=MLC-2	1012	19071	32	27	16	14	69.2	4.82	2547	1	1	1	1192.39	1191.38	1	1191.59	-0.205	0	57.73	0.002	K	EAFTVIDQNR	D
2	gi|127177|sp|P04466.2|MLRS_RAT	RecName: Full=Myosin regulatory light chain 2, skeletal muscle isoform; AltName: Full=DTNB; AltName: Full=Fast skeletal myosin light chain 2; Short=G2; Short=MLC-2	1012	19071	32	27	16	14	69.2	4.82	2551	1	1	1	1194.44	1193.43	1	1191.59	1.846	0	54.61	0.0039	K	EAFTVIDQNR	D
2	gi|127177|sp|P04466.2|MLRS_RAT	RecName: Full=Myosin regulatory light chain 2, skeletal muscle isoform; AltName: Full=DTNB; AltName: Full=Fast skeletal myosin light chain 2; Short=G2; Short=MLC-2	1012	19071	32	27	16	14	69.2	4.82	2803	1	1	1	659.585	1317.15	2	1318.64	-1.4855	0	68.23	0.00018	K	GADPEDVITGAFK	V
2	gi|127177|sp|P04466.2|MLRS_RAT	RecName: Full=Myosin regulatory light chain 2, skeletal muscle isoform; AltName: Full=DTNB; AltName: Full=Fast skeletal myosin light chain 2; Short=G2; Short=MLC-2	1012	19071	32	27	16	14	69.2	4.82	2805	1	1	1	1319.45	1318.44	1	1318.64	-0.1994	0	67.25	0.00022	K	GADPEDVITGAFK	V
2	gi|127177|sp|P04466.2|MLRS_RAT	RecName: Full=Myosin regulatory light chain 2, skeletal muscle isoform; AltName: Full=DTNB; AltName: Full=Fast skeletal myosin light chain 2; Short=G2; Short=MLC-2	1012	19071	32	27	16	14	69.2	4.82	2806	1	1	1	660.238	1318.46	2	1318.64	-0.1785	0	66.37	0.00027	K	GADPEDVITGAFK	V
2	gi|127177|sp|P04466.2|MLRS_RAT	RecName: Full=Myosin regulatory light chain 2, skeletal muscle isoform; AltName: Full=DTNB; AltName: Full=Fast skeletal myosin light chain 2; Short=G2; Short=MLC-2	1012	19071	32	27	16	14	69.2	4.82	2808	1	1	1	440.806	1319.4	3	1318.64	0.757	0	31.22	0.87	K	GADPEDVITGAFK	V
2	gi|127177|sp|P04466.2|MLRS_RAT	RecName: Full=Myosin regulatory light chain 2, skeletal muscle isoform; AltName: Full=DTNB; AltName: Full=Fast skeletal myosin light chain 2; Short=G2; Short=MLC-2	1012	19071	32	27	16	14	69.2	4.82	2809	1	1	1	660.707	1319.4	2	1318.64	0.76	0	45.61	0.032	K	GADPEDVITGAFK	V
2	gi|127177|sp|P04466.2|MLRS_RAT	RecName: Full=Myosin regulatory light chain 2, skeletal muscle isoform; AltName: Full=DTNB; AltName: Full=Fast skeletal myosin light chain 2; Short=G2; Short=MLC-2	1012	19071	32	27	16	14	69.2	4.82	3207	1	1	1	767.755	1533.5	2	1533.75	-0.2569	1	77.64	1.9e-05	R	LNVKNEELDAMMK	E
2	gi|127177|sp|P04466.2|MLRS_RAT	RecName: Full=Myosin regulatory light chain 2, skeletal muscle isoform; AltName: Full=DTNB; AltName: Full=Fast skeletal myosin light chain 2; Short=G2; Short=MLC-2	1012	19071	32	27	16	14	69.2	4.82	3234	1	1	1	517.087	1548.24	3	1549.75	-1.5087	1	43.4	0.052	R	LNVKNEELDAMMK	E	Oxidation (M)	0.0000000000200.0
2	gi|127177|sp|P04466.2|MLRS_RAT	RecName: Full=Myosin regulatory light chain 2, skeletal muscle isoform; AltName: Full=DTNB; AltName: Full=Fast skeletal myosin light chain 2; Short=G2; Short=MLC-2	1012	19071	32	27	16	14	69.2	4.82	3239	1	1	1	775.993	1549.97	2	1549.75	0.2238	1	84.77	3.7e-06	R	LNVKNEELDAMMK	E	Oxidation (M)	0.0000000000200.0
2	gi|127177|sp|P04466.2|MLRS_RAT	RecName: Full=Myosin regulatory light chain 2, skeletal muscle isoform; AltName: Full=DTNB; AltName: Full=Fast skeletal myosin light chain 2; Short=G2; Short=MLC-2	1012	19071	32	27	16	14	69.2	4.82	3248	1	1	1	781.669	1561.32	2	1559.82	1.5046	1	68.59	0.00015	K	LKGADPEDVITGAFK	V
2	gi|127177|sp|P04466.2|MLRS_RAT	RecName: Full=Myosin regulatory light chain 2, skeletal muscle isoform; AltName: Full=DTNB; AltName: Full=Fast skeletal myosin light chain 2; Short=G2; Short=MLC-2	1012	19071	32	27	16	14	69.2	4.82	3258	1	1	1	783.589	1565.16	2	1565.74	-0.5786	1	80.08	1e-05	R	LNVKNEELDAMMK	E	2 Oxidation (M)	0.0000000000220.0
2	gi|127177|sp|P04466.2|MLRS_RAT	RecName: Full=Myosin regulatory light chain 2, skeletal muscle isoform; AltName: Full=DTNB; AltName: Full=Fast skeletal myosin light chain 2; Short=G2; Short=MLC-2	1012	19071	32	27	16	14	69.2	4.82	3357	1	1	1	1635.6	1634.6	1	1634.76	-0.1653	0	35.94	0.27	K	QFLEELLTTQCDR	F	Gln->pyro-Glu (N-term Q)	1.0000000000000.0
2	gi|127177|sp|P04466.2|MLRS_RAT	RecName: Full=Myosin regulatory light chain 2, skeletal muscle isoform; AltName: Full=DTNB; AltName: Full=Fast skeletal myosin light chain 2; Short=G2; Short=MLC-2	1012	19071	32	27	16	14	69.2	4.82	3581	1	1	1	890.995	1779.98	2	1779.88	0.0938	1	94.85	3.4e-07	K	KQFLEELLTTQCDR	F
2	gi|127177|sp|P04466.2|MLRS_RAT	RecName: Full=Myosin regulatory light chain 2, skeletal muscle isoform; AltName: Full=DTNB; AltName: Full=Fast skeletal myosin light chain 2; Short=G2; Short=MLC-2	1012	19071	32	27	16	14	69.2	4.82	3643	1	1	1	918.204	1834.39	2	1832.93	1.4671	1	50.08	0.01	K	EAFTVIDQNRDGIIDK	E
2	gi|127177|sp|P04466.2|MLRS_RAT	RecName: Full=Myosin regulatory light chain 2, skeletal muscle isoform; AltName: Full=DTNB; AltName: Full=Fast skeletal myosin light chain 2; Short=G2; Short=MLC-2	1012	19071	32	27	16	14	69.2	4.82	3692	1	1	1	940.162	1878.31	2	1879.86	-1.5476	0	96.81	2e-07	K	NMWAAFPPDVGGNVDYK	N
2	gi|127177|sp|P04466.2|MLRS_RAT	RecName: Full=Myosin regulatory light chain 2, skeletal muscle isoform; AltName: Full=DTNB; AltName: Full=Fast skeletal myosin light chain 2; Short=G2; Short=MLC-2	1012	19071	32	27	16	14	69.2	4.82	3696	1	1	1	941.565	1881.11	2	1879.86	1.2585	0	84.6	3.3e-06	K	NMWAAFPPDVGGNVDYK	N
2	gi|127177|sp|P04466.2|MLRS_RAT	RecName: Full=Myosin regulatory light chain 2, skeletal muscle isoform; AltName: Full=DTNB; AltName: Full=Fast skeletal myosin light chain 2; Short=G2; Short=MLC-2	1012	19071	32	27	16	14	69.2	4.82	3710	1	1	1	947.937	1893.86	2	1895.85	-1.9918	0	30.83	0.81	K	NMWAAFPPDVGGNVDYK	N	Oxidation (M)	0.02000000000000000.0
2	gi|127177|sp|P04466.2|MLRS_RAT	RecName: Full=Myosin regulatory light chain 2, skeletal muscle isoform; AltName: Full=DTNB; AltName: Full=Fast skeletal myosin light chain 2; Short=G2; Short=MLC-2	1012	19071	32	27	16	14	69.2	4.82	4161	1	1	1	1174.19	2346.38	2	2346.18	0.1936	2	60.91	0.00068	K	EAFTVIDQNRDGIIDKEDLR	D
2	gi|127177|sp|P04466.2|MLRS_RAT	RecName: Full=Myosin regulatory light chain 2, skeletal muscle isoform; AltName: Full=DTNB; AltName: Full=Fast skeletal myosin light chain 2; Short=G2; Short=MLC-2	1012	19071	32	27	16	14	69.2	4.82	4162	1	1	1	783.17	2346.49	3	2346.18	0.3064	2	60.01	0.00084	K	EAFTVIDQNRDGIIDKEDLR	D
2	gi|127177|sp|P04466.2|MLRS_RAT	RecName: Full=Myosin regulatory light chain 2, skeletal muscle isoform; AltName: Full=DTNB; AltName: Full=Fast skeletal myosin light chain 2; Short=G2; Short=MLC-2	1012	19071	32	27	16	14	69.2	4.82	4216	1	1	1	1218.02	2434.03	2	2434.11	-0.0797	0	108.33	1.2e-08	R	AAAEGSSNVFSMFDQTQIQEFK	E
2	gi|127177|sp|P04466.2|MLRS_RAT	RecName: Full=Myosin regulatory light chain 2, skeletal muscle isoform; AltName: Full=DTNB; AltName: Full=Fast skeletal myosin light chain 2; Short=G2; Short=MLC-2	1012	19071	32	27	16	14	69.2	4.82	4219	1	1	1	812.876	2435.61	3	2434.11	1.495	0	70.02	8.4e-05	R	AAAEGSSNVFSMFDQTQIQEFK	E
2	gi|127177|sp|P04466.2|MLRS_RAT	RecName: Full=Myosin regulatory light chain 2, skeletal muscle isoform; AltName: Full=DTNB; AltName: Full=Fast skeletal myosin light chain 2; Short=G2; Short=MLC-2	1012	19071	32	27	16	14	69.2	4.82	4229	1	1	1	1226.14	2450.26	2	2450.11	0.1558	0	98.7	1.1e-07	R	AAAEGSSNVFSMFDQTQIQEFK	E	Oxidation (M)	0.0000000000020000000000.0
2	gi|127177|sp|P04466.2|MLRS_RAT	RecName: Full=Myosin regulatory light chain 2, skeletal muscle isoform; AltName: Full=DTNB; AltName: Full=Fast skeletal myosin light chain 2; Short=G2; Short=MLC-2	1012	19071	32	27	16	14	69.2	4.82	4260	1	1	1	1249.19	2496.36	2	2496.18	0.1762	1	61.63	0.00055	K	QFLEELLTTQCDRFSQEEIK	N	Gln->pyro-Glu (N-term Q)	1.00000000000000000000.0
2	gi|127177|sp|P04466.2|MLRS_RAT	RecName: Full=Myosin regulatory light chain 2, skeletal muscle isoform; AltName: Full=DTNB; AltName: Full=Fast skeletal myosin light chain 2; Short=G2; Short=MLC-2	1012	19071	32	27	16	14	69.2	4.82	4304	1	1	1	864.264	2589.77	3	2590.21	-0.4417	1	42.57	0.043	R	RAAAEGSSNVFSMFDQTQIQEFK	E
2	gi|127177|sp|P04466.2|MLRS_RAT	RecName: Full=Myosin regulatory light chain 2, skeletal muscle isoform; AltName: Full=DTNB; AltName: Full=Fast skeletal myosin light chain 2; Short=G2; Short=MLC-2	1012	19071	32	27	16	14	69.2	4.82	4310	1	1	1	869.965	2606.87	3	2606.21	0.6671	1	43.42	0.036	R	RAAAEGSSNVFSMFDQTQIQEFK	E	Oxidation (M)	0.00000000000020000000000.0
2	gi|127177|sp|P04466.2|MLRS_RAT	RecName: Full=Myosin regulatory light chain 2, skeletal muscle isoform; AltName: Full=DTNB; AltName: Full=Fast skeletal myosin light chain 2; Short=G2; Short=MLC-2	1012	19071	32	27	16	14	69.2	4.82	4348	1	1	1	920.106	2757.29	3	2757.27	0.0205	1	54.4	0.0027	R	FSQEEIKNMWAAFPPDVGGNVDYK	N	Oxidation (M)	0.000000002000000000000000.0	98.01
3	gi|56670|emb|CAA32917.1|	unnamed protein product [Rattus norvegicus]	898	22256	23	17	13	10	75.5	5.03	2264	1	1	1	995.585	994.578	1	994.556	0.022	0	52.49	0.006	R	HVLATLGER	L
3	gi|56670|emb|CAA32917.1|	unnamed protein product [Rattus norvegicus]	898	22256	23	17	13	10	75.5	5.03	2268	1	1	1	499.024	996.034	2	994.556	1.4783	0	35.56	0.29	R	HVLATLGER	L
3	gi|56670|emb|CAA32917.1|	unnamed protein product [Rattus norvegicus]	898	22256	23	17	13	10	75.5	5.03	2323	1	1	0	1025.31	1024.3	1	1024.5	-0.1994	0	32.53	0.6	K	EAFQLFDR	T
3	gi|56670|emb|CAA32917.1|	unnamed protein product [Rattus norvegicus]	898	22256	23	17	13	10	75.5	5.03	2664	1	1	0	617.557	1233.1	2	1232.58	0.5175	0	48.98	0.015	K	EGNGTVMGAELR	H
3	gi|56670|emb|CAA32917.1|	unnamed protein product [Rattus norvegicus]	898	22256	23	17	13	10	75.5	5.03	2767	1	1	1	1281.41	1280.4	1	1280.62	-0.2142	0	40	0.11	K	ITYGQCGDVLR	A
3	gi|56670|emb|CAA32917.1|	unnamed protein product [Rattus norvegicus]	898	22256	23	17	13	10	75.5	5.03	2770	1	1	1	641.937	1281.86	2	1280.62	1.2414	0	63.48	0.00049	K	ITYGQCGDVLR	A
3	gi|56670|emb|CAA32917.1|	unnamed protein product [Rattus norvegicus]	898	22256	23	17	13	10	75.5	5.03	2991	1	1	1	1396.51	1395.5	1	1395.75	-0.2483	0	48.36	0.016	R	ALGQNPTQAEVLR	V
3	gi|56670|emb|CAA32917.1|	unnamed protein product [Rattus norvegicus]	898	22256	23	17	13	10	75.5	5.03	2993	1	1	1	698.961	1395.91	2	1395.75	0.1606	0	44.8	0.036	R	ALGQNPTQAEVLR	V
3	gi|56670|emb|CAA32917.1|	unnamed protein product [Rattus norvegicus]	898	22256	23	17	13	10	75.5	5.03	3541	1	1	0	862.114	1722.21	2	1721.84	0.3722	1	94.9	3.4e-07	R	VFDKEGNGTVMGAELR	H
3	gi|56670|emb|CAA32917.1|	unnamed protein product [Rattus norvegicus]	898	22256	23	17	13	10	75.5	5.03	3542	1	1	0	575.534	1723.58	3	1721.84	1.7389	1	52.49	0.0059	R	VFDKEGNGTVMGAELR	H
3	gi|56670|emb|CAA32917.1|	unnamed protein product [Rattus norvegicus]	898	22256	23	17	13	10	75.5	5.03	3563	1	1	0	869.974	1737.93	2	1737.84	0.0977	1	94.27	3.7e-07	R	VFDKEGNGTVMGAELR	H	Oxidation (M)	0.0000000000200000.0
3	gi|56670|emb|CAA32917.1|	unnamed protein product [Rattus norvegicus]	898	22256	23	17	13	10	75.5	5.03	3571	1	1	1	872.379	1742.74	2	1742.81	-0.0678	1	110.68	8.8e-09	K	NKDTGTYEDFVEGLR	V
3	gi|56670|emb|CAA32917.1|	unnamed protein product [Rattus norvegicus]	898	22256	23	17	13	10	75.5	5.03	3621	1	1	1	891.972	1781.93	2	1781.94	-0.0131	0	80.89	8.5e-06	K	AAPAPAAAPAAAPEPERPK	E
3	gi|56670|emb|CAA32917.1|	unnamed protein product [Rattus norvegicus]	898	22256	23	17	13	10	75.5	5.03	3625	1	1	1	595.252	1782.73	3	1781.94	0.7915	0	33.17	0.51	K	AAPAPAAAPAAAPEPERPK	E
3	gi|56670|emb|CAA32917.1|	unnamed protein product [Rattus norvegicus]	898	22256	23	17	13	10	75.5	5.03	3848	1	1	1	992.223	1982.43	2	1982.93	-0.4989	0	92.9	5e-07	K	MMDFETFLPMLQHISK	N	Oxidation (M)	0.2000000000000000.0
3	gi|56670|emb|CAA32917.1|	unnamed protein product [Rattus norvegicus]	898	22256	23	17	13	10	75.5	5.03	3851	1	1	1	993.423	1984.83	2	1982.93	1.901	0	54	0.0038	K	MMDFETFLPMLQHISK	N	Oxidation (M)	0.0000000002000000.0
3	gi|56670|emb|CAA32917.1|	unnamed protein product [Rattus norvegicus]	898	22256	23	17	13	10	75.5	5.03	3858	1	1	1	1000.97	1999.93	2	1998.93	1.0023	0	78.6	1.3e-05	K	MMDFETFLPMLQHISK	N	2 Oxidation (M)	0.2000000002000000.0
3	gi|56670|emb|CAA32917.1|	unnamed protein product [Rattus norvegicus]	898	22256	23	17	13	10	75.5	5.03	3983	1	1	1	1073.41	2144.8	2	2144.95	-0.1478	0	117.77	1.5e-09	K	LMAGQEDSNGCINYEAFVK	H
3	gi|56670|emb|CAA32917.1|	unnamed protein product [Rattus norvegicus]	898	22256	23	17	13	10	75.5	5.03	3984	1	1	1	716.176	2145.51	3	2144.95	0.5556	0	52.42	0.0052	K	LMAGQEDSNGCINYEAFVK	H
3	gi|56670|emb|CAA32917.1|	unnamed protein product [Rattus norvegicus]	898	22256	23	17	13	10	75.5	5.03	4332	1	1	1	887.694	2660.06	3	2659.32	0.7354	1	37.23	0.15	K	AAPAPAAAPAAAPEPERPKEAEFDASK	I
3	gi|56670|emb|CAA32917.1|	unnamed protein product [Rattus norvegicus]	898	22256	23	17	13	10	75.5	5.03	4339	1	1	1	894.035	2679.08	3	2679.4	-0.3138	2	38.97	0.095	K	DDAKTAAPKAAPAPAAAPAAAPEPERPK	E
3	gi|56670|emb|CAA32917.1|	unnamed protein product [Rattus norvegicus]	898	22256	23	17	13	10	75.5	5.03	4387	1	1	1	1030.56	3088.67	3	3088.4	0.271	1	86.18	1.5e-06	R	LTEDEVEKLMAGQEDSNGCINYEAFVK	H
3	gi|56670|emb|CAA32917.1|	unnamed protein product [Rattus norvegicus]	898	22256	23	17	13	10	75.5	5.03	4388	1	1	1	1036.19	3105.55	3	3104.4	1.1507	1	85.83	1.6e-06	R	LTEDEVEKLMAGQEDSNGCINYEAFVK	H	Oxidation (M)	0.000000000200000000000000000.0	22.68
4	gi|38051985|gb|AAH60567.1|	Prdx3 protein [Rattus norvegicus]	256	27426	4	2	4	2	26.3	7.14	2191	1	1	1	965.994	964.987	1	965.471	-0.4836	0	34.3	0.42	K	ELSLDDFK	G
4	gi|38051985|gb|AAH60567.1|	Prdx3 protein [Rattus norvegicus]	256	27426	4	2	4	2	26.3	7.14	2731	1	1	1	644.164	1286.31	2	1284.74	1.5688	0	37.13	0.23	R	GLFIIDPNGVIK	H
4	gi|38051985|gb|AAH60567.1|	Prdx3 protein [Rattus norvegicus]	256	27426	4	2	4	2	26.3	7.14	3074	1	1	1	738.884	1475.75	2	1475.8	-0.0453	0	100.62	9.9e-08	R	DYGVLLESAGIALR	G
4	gi|38051985|gb|AAH60567.1|	Prdx3 protein [Rattus norvegicus]	256	27426	4	2	4	2	26.3	7.14	4481	1	1	1	1138.73	3413.17	3	3412.64	0.5305	0	83.82	2.3e-06	K	AFQFVETHGEVCPANWTPESPTIKPSPTASK	E			0.48
5	gi|2708636|gb|AAB92558.1|	carbonic anhydrase III [Rattus norvegicus]	901	29698	24	16	16	10	73.5	6.89	2277	1	1	1	1042.46	1041.45	1	1041.51	-0.0606	0	55.57	0.0034	K	YNTFGEALK	Q
5	gi|2708636|gb|AAB92558.1|	carbonic anhydrase III [Rattus norvegicus]	901	29698	24	16	16	10	73.5	6.89	2377	1	1	1	1113.25	1112.25	1	1112.51	-0.2687	0	38.4	0.17	R	VVFDDTFDR	S
5	gi|2708636|gb|AAB92558.1|	carbonic anhydrase III [Rattus norvegicus]	901	29698	24	16	16	10	73.5	6.89	2738	1	1	1	670.105	1338.2	2	1337.66	0.5379	0	33.15	0.54	K	GDNQSPIELHTK	D
5	gi|2708636|gb|AAB92558.1|	carbonic anhydrase III [Rattus norvegicus]	901	29698	24	16	16	10	73.5	6.89	2740	1	1	1	1339.59	1338.58	1	1338.75	-0.1735	0	66.83	0.00023	K	QPDGIAVVGIFLK	I	Gln->pyro-Glu (N-term Q)	1.0000000000000.0
5	gi|2708636|gb|AAB92558.1|	carbonic anhydrase III [Rattus norvegicus]	901	29698	24	16	16	10	73.5	6.89	2741	1	1	1	670.596	1339.18	2	1338.75	0.4219	0	43.8	0.048	K	QPDGIAVVGIFLK	I	Gln->pyro-Glu (N-term Q)	1.0000000000000.0
5	gi|2708636|gb|AAB92558.1|	carbonic anhydrase III [Rattus norvegicus]	901	29698	24	16	16	10	73.5	6.89	2763	1	1	1	1356.54	1355.54	1	1355.78	-0.2455	0	48.26	0.018	K	QPDGIAVVGIFLK	I
5	gi|2708636|gb|AAB92558.1|	carbonic anhydrase III [Rattus norvegicus]	901	29698	24	16	16	10	73.5	6.89	2766	1	1	1	678.932	1355.85	2	1354.57	1.275	0	32.88	0.63	K	EPMTVSSDQMAK	L	2 Oxidation (M)	0.002000000200.0
5	gi|2708636|gb|AAB92558.1|	carbonic anhydrase III [Rattus norvegicus]	901	29698	24	16	16	10	73.5	6.89	2777	1	1	1	681.23	1360.44	2	1360.72	-0.2789	0	78.87	1.5e-05	K	GEFQILLDALDK	I
5	gi|2708636|gb|AAB92558.1|	carbonic anhydrase III [Rattus norvegicus]	901	29698	24	16	16	10	73.5	6.89	3134	1	1	1	526.696	1577.07	3	1576.82	0.2522	0	37.98	0.18	K	YAAELHLVHWNPK	Y
5	gi|2708636|gb|AAB92558.1|	carbonic anhydrase III [Rattus norvegicus]	901	29698	24	16	16	10	73.5	6.89	3183	1	1	1	808.653	1615.29	2	1615.77	-0.4761	1	45.35	0.032	R	VVFDDTFDRSMLR	G	Oxidation (M)	0.0000000000200.0
5	gi|2708636|gb|AAB92558.1|	carbonic anhydrase III [Rattus norvegicus]	901	29698	24	16	16	10	73.5	6.89	3187	1	1	1	810.116	1618.22	2	1617.86	0.3559	1	90.6	9.4e-07	R	EKGEFQILLDALDK	I
5	gi|2708636|gb|AAB92558.1|	carbonic anhydrase III [Rattus norvegicus]	901	29698	24	16	16	10	73.5	6.89	3696	1	1	1	985.667	1969.32	2	1969.92	-0.5968	0	82.78	5.1e-06	R	HDPSLQPWSVSYDPGSAK	T
5	gi|2708636|gb|AAB92558.1|	carbonic anhydrase III [Rattus norvegicus]	901	29698	24	16	16	10	73.5	6.89	3700	1	1	1	986.758	1971.5	2	1969.92	1.5846	0	60.17	0.00092	R	HDPSLQPWSVSYDPGSAK	T
5	gi|2708636|gb|AAB92558.1|	carbonic anhydrase III [Rattus norvegicus]	901	29698	24	16	16	10	73.5	6.89	3810	1	1	1	688.552	2062.63	3	2063.9	-1.2655	0	41.04	0.071	K	EAPFNHFDPSCLFPACR	D
5	gi|2708636|gb|AAB92558.1|	carbonic anhydrase III [Rattus norvegicus]	901	29698	24	16	16	10	73.5	6.89	3811	1	1	1	1032.45	2062.88	2	2063.9	-1.018	0	86.1	2.2e-06	K	EAPFNHFDPSCLFPACR	D
5	gi|2708636|gb|AAB92558.1|	carbonic anhydrase III [Rattus norvegicus]	901	29698	24	16	16	10	73.5	6.89	3815	1	1	1	1033.58	2065.14	2	2063.9	1.2454	0	44.18	0.036	K	EAPFNHFDPSCLFPACR	D
5	gi|2708636|gb|AAB92558.1|	carbonic anhydrase III [Rattus norvegicus]	901	29698	24	16	16	10	73.5	6.89	3819	1	1	1	689.553	2065.64	3	2063.9	1.7376	0	43.98	0.038	K	EAPFNHFDPSCLFPACR	D
5	gi|2708636|gb|AAB92558.1|	carbonic anhydrase III [Rattus norvegicus]	901	29698	24	16	16	10	73.5	6.89	4032	1	1	1	750.515	2248.52	3	2249.01	-0.492	1	39.84	0.089	K	GKEAPFNHFDPSCLFPACR	D
5	gi|2708636|gb|AAB92558.1|	carbonic anhydrase III [Rattus norvegicus]	901	29698	24	16	16	10	73.5	6.89	4131	1	1	1	1191.2	2380.38	2	2379.28	1.0937	1	33.86	0.34	K	YNTFGEALKQPDGIAVVGIFLK	I
5	gi|2708636|gb|AAB92558.1|	carbonic anhydrase III [Rattus norvegicus]	901	29698	24	16	16	10	73.5	6.89	4132	1	1	1	794.751	2381.23	3	2379.28	1.9467	1	48.82	0.011	K	YNTFGEALKQPDGIAVVGIFLK	I
5	gi|2708636|gb|AAB92558.1|	carbonic anhydrase III [Rattus norvegicus]	901	29698	24	16	16	10	73.5	6.89	4176	1	1	1	819.648	2455.92	3	2457.07	-1.15	0	43.17	0.038	R	QFHLHWGSSDDHGSEHTVDGVK	Y	Gln->pyro-Glu (N-term Q)	1.0000000000000000000000.0
5	gi|2708636|gb|AAB92558.1|	carbonic anhydrase III [Rattus norvegicus]	901	29698	24	16	16	10	73.5	6.89	4212	1	1	1	841.557	2521.65	3	2520.16	1.4867	0	37.08	0.16	K	EWGYASHNGPEHWHELYPIAK	G
5	gi|2708636|gb|AAB92558.1|	carbonic anhydrase III [Rattus norvegicus]	901	29698	24	16	16	10	73.5	6.89	4328	1	1	1	915.625	2743.85	3	2742.45	1.4028	0	96.28	1.7e-07	R	SLFASAENEPPVPLVGNWRPPQPIK	G
5	gi|2708636|gb|AAB92558.1|	carbonic anhydrase III [Rattus norvegicus]	901	29698	24	16	16	10	73.5	6.89	4329	1	1	1	1373.01	2744	2	2742.45	1.5532	0	57.75	0.0012	R	SLFASAENEPPVPLVGNWRPPQPIK	G			9.96
6	gi|8810245|gb|AAF80115.1|AF268467_1	voltage-dependent anion channel 1 [Rattus norvegicus]	1453	30851	31	22	17	15	74.2	8.62	2342	1	1	1	1030.26	1029.25	1	1029.61	-0.3555	0	38.66	0.19	K	LTLSALLDGK	N
6	gi|8810245|gb|AAF80115.1|AF268467_1	voltage-dependent anion channel 1 [Rattus norvegicus]	1453	30851	31	22	17	15	74.2	8.62	2344	1	1	1	516.064	1030.11	2	1029.61	0.5069	0	80.54	1.3e-05	K	LTLSALLDGK	N
6	gi|8810245|gb|AAF80115.1|AF268467_1	voltage-dependent anion channel 1 [Rattus norvegicus]	1453	30851	31	22	17	15	74.2	8.62	2601	1	1	1	607.186	1212.36	2	1212.61	-0.2558	0	69.19	0.00014	R	VTQSNFAVGYK	T
6	gi|8810245|gb|AAF80115.1|AF268467_1	voltage-dependent anion channel 1 [Rattus norvegicus]	1453	30851	31	22	17	15	74.2	8.62	2602	1	1	1	1213.38	1212.38	1	1212.61	-0.237	0	39.3	0.14	R	VTQSNFAVGYK	T
6	gi|8810245|gb|AAF80115.1|AF268467_1	voltage-dependent anion channel 1 [Rattus norvegicus]	1453	30851	31	22	17	15	74.2	8.62	2868	1	1	1	1374.37	1373.36	1	1373.65	-0.2897	0	31.97	0.77	R	WTEYGLTFTEK	W
6	gi|8810245|gb|AAF80115.1|AF268467_1	voltage-dependent anion channel 1 [Rattus norvegicus]	1453	30851	31	22	17	15	74.2	8.62	2869	1	1	1	687.776	1373.54	2	1373.65	-0.1126	0	54.16	0.0046	R	WTEYGLTFTEK	W
6	gi|8810245|gb|AAF80115.1|AF268467_1	voltage-dependent anion channel 1 [Rattus norvegicus]	1453	30851	31	22	17	15	74.2	8.62	2913	1	1	1	700.768	1399.52	2	1399.66	-0.1414	0	87.7	2e-06	K	LTFDSSFSPNTGK	K
6	gi|8810245|gb|AAF80115.1|AF268467_1	voltage-dependent anion channel 1 [Rattus norvegicus]	1453	30851	31	22	17	15	74.2	8.62	2914	1	1	1	700.874	1399.73	2	1399.61	0.1252	0	40.31	0.11	K	YQVDPDACFSAK	V
6	gi|8810245|gb|AAF80115.1|AF268467_1	voltage-dependent anion channel 1 [Rattus norvegicus]	1453	30851	31	22	17	15	74.2	8.62	3022	1	1	1	729.207	1456.4	2	1455.75	0.6527	1	41.14	0.086	K	SRVTQSNFAVGYK	T
6	gi|8810245|gb|AAF80115.1|AF268467_1	voltage-dependent anion channel 1 [Rattus norvegicus]	1453	30851	31	22	17	15	74.2	8.62	3024	1	1	1	486.682	1457.02	3	1455.75	1.2759	1	38.73	0.15	K	SRVTQSNFAVGYK	T
6	gi|8810245|gb|AAF80115.1|AF268467_1	voltage-dependent anion channel 1 [Rattus norvegicus]	1453	30851	31	22	17	15	74.2	8.62	3567	1	1	1	909.638	1817.26	2	1816.91	0.3536	0	116.43	2.3e-09	K	LETAVNLAWTAGNSNTR	F
6	gi|8810245|gb|AAF80115.1|AF268467_1	voltage-dependent anion channel 1 [Rattus norvegicus]	1453	30851	31	22	17	15	74.2	8.62	3705	1	1	1	974.135	1946.26	2	1945	1.2538	1	108.16	1.5e-08	K	KLETAVNLAWTAGNSNTR	F
6	gi|8810245|gb|AAF80115.1|AF268467_1	voltage-dependent anion channel 1 [Rattus norvegicus]	1453	30851	31	22	17	15	74.2	8.62	3721	1	1	1	980.481	1958.95	2	1958.87	0.0776	0	118.51	1.3e-09	K	SENGLEFTSSGSANTETTK	V
6	gi|8810245|gb|AAF80115.1|AF268467_1	voltage-dependent anion channel 1 [Rattus norvegicus]	1453	30851	31	22	17	15	74.2	8.62	3845	1	1	1	1052.59	2103.16	2	2102.17	0.9892	0	73.15	4.4e-05	K	VNNSSLIGLGYTQTLKPGIK	L
6	gi|8810245|gb|AAF80115.1|AF268467_1	voltage-dependent anion channel 1 [Rattus norvegicus]	1453	30851	31	22	17	15	74.2	8.62	3869	1	1	1	709.955	2126.84	3	2127.01	-0.161	0	35.56	0.25	R	EHINLGCDVDFDIAGPSIR	G
6	gi|8810245|gb|AAF80115.1|AF268467_1	voltage-dependent anion channel 1 [Rattus norvegicus]	1453	30851	31	22	17	15	74.2	8.62	3870	1	1	1	1064.53	2127.05	2	2127.01	0.04	0	91.32	6.7e-07	R	EHINLGCDVDFDIAGPSIR	G
6	gi|8810245|gb|AAF80115.1|AF268467_1	voltage-dependent anion channel 1 [Rattus norvegicus]	1453	30851	31	22	17	15	74.2	8.62	3871	1	1	1	1064.63	2127.25	2	2127.01	0.2439	0	115.79	2.4e-09	R	EHINLGCDVDFDIAGPSIR	G
6	gi|8810245|gb|AAF80115.1|AF268467_1	voltage-dependent anion channel 1 [Rattus norvegicus]	1453	30851	31	22	17	15	74.2	8.62	3873	1	1	1	710.202	2127.58	3	2127.01	0.5791	0	33.71	0.39	R	EHINLGCDVDFDIAGPSIR	G
6	gi|8810245|gb|AAF80115.1|AF268467_1	voltage-dependent anion channel 1 [Rattus norvegicus]	1453	30851	31	22	17	15	74.2	8.62	3930	1	1	1	1088.55	2175.08	2	2175.04	0.0311	0	123.63	4e-10	K	WNTDNTLGTEITVEDQLAR	G
6	gi|8810245|gb|AAF80115.1|AF268467_1	voltage-dependent anion channel 1 [Rattus norvegicus]	1453	30851	31	22	17	15	74.2	8.62	3931	1	1	1	1088.64	2175.26	2	2175.04	0.2143	0	58.71	0.0012	K	WNTDNTLGTEITVEDQLAR	G
6	gi|8810245|gb|AAF80115.1|AF268467_1	voltage-dependent anion channel 1 [Rattus norvegicus]	1453	30851	31	22	17	15	74.2	8.62	3949	1	1	1	730.467	2188.38	3	2188.01	0.3658	1	78.92	1.1e-05	K	TKSENGLEFTSSGSANTETTK	V
6	gi|8810245|gb|AAF80115.1|AF268467_1	voltage-dependent anion channel 1 [Rattus norvegicus]	1453	30851	31	22	17	15	74.2	8.62	3950	1	1	1	1095.57	2189.12	2	2188.01	1.1056	1	104.8	2.9e-08	K	TKSENGLEFTSSGSANTETTK	V
6	gi|8810245|gb|AAF80115.1|AF268467_1	voltage-dependent anion channel 1 [Rattus norvegicus]	1453	30851	31	22	17	15	74.2	8.62	4044	1	1	1	761.671	2281.99	3	2283.11	-1.115	1	44.2	0.031	K	REHINLGCDVDFDIAGPSIR	G
6	gi|8810245|gb|AAF80115.1|AF268467_1	voltage-dependent anion channel 1 [Rattus norvegicus]	1453	30851	31	22	17	15	74.2	8.62	4046	1	1	1	762.695	2285.06	3	2283.11	1.9577	1	61.26	0.00065	K	REHINLGCDVDFDIAGPSIR	G
6	gi|8810245|gb|AAF80115.1|AF268467_1	voltage-dependent anion channel 1 [Rattus norvegicus]	1453	30851	31	22	17	15	74.2	8.62	4149	1	1	1	1217.67	2433.33	2	2433.17	0.1603	0	114.84	2.7e-09	R	GALVLGYEGWLAGYQMNFETSK	S
6	gi|8810245|gb|AAF80115.1|AF268467_1	voltage-dependent anion channel 1 [Rattus norvegicus]	1453	30851	31	22	17	15	74.2	8.62	4160	1	1	1	817.579	2449.72	3	2449.16	0.5538	0	72.85	4.3e-05	R	GALVLGYEGWLAGYQMNFETSK	S	Oxidation (M)	0.0000000000000002000000.0
6	gi|8810245|gb|AAF80115.1|AF268467_1	voltage-dependent anion channel 1 [Rattus norvegicus]	1453	30851	31	22	17	15	74.2	8.62	4235	1	1	1	867.34	2599	3	2599.18	-0.1835	0	49.1	0.0094	K	TDEFQLHTNVNDGTEFGGSIYQK	V
6	gi|8810245|gb|AAF80115.1|AF268467_1	voltage-dependent anion channel 1 [Rattus norvegicus]	1453	30851	31	22	17	15	74.2	8.62	4236	1	1	1	867.349	2599.02	3	2599.18	-0.1583	0	62.99	0.00038	K	TDEFQLHTNVNDGTEFGGSIYQK	V
6	gi|8810245|gb|AAF80115.1|AF268467_1	voltage-dependent anion channel 1 [Rattus norvegicus]	1453	30851	31	22	17	15	74.2	8.62	4237	1	1	1	1300.64	2599.27	2	2599.18	0.0862	0	106.02	1.9e-08	K	TDEFQLHTNVNDGTEFGGSIYQK	V
6	gi|8810245|gb|AAF80115.1|AF268467_1	voltage-dependent anion channel 1 [Rattus norvegicus]	1453	30851	31	22	17	15	74.2	8.62	4238	1	1	1	867.481	2599.42	3	2599.18	0.2398	0	35.29	0.23	K	TDEFQLHTNVNDGTEFGGSIYQK	V
6	gi|8810245|gb|AAF80115.1|AF268467_1	voltage-dependent anion channel 1 [Rattus norvegicus]	1453	30851	31	22	17	15	74.2	8.62	4288	1	1	1	930.613	2788.82	3	2787.3	1.5119	1	44.44	0.025	K	SENGLEFTSSGSANTETTKVNGSLETK	Y			15
6	gi|8810247|gb|AAF80116.1|AF268468_1	voltage-dependent anion channel 2 [Rattus norvegicus]	778	32353	13	11	11	10	49.5	7.44	2126	1	1	1	913.286	912.279	1	912.445	-0.1669	0	35.08	0.34	R	SNFAVGYR	T
6	gi|8810247|gb|AAF80116.1|AF268468_1	voltage-dependent anion channel 2 [Rattus norvegicus]	778	32353	13	11	11	10	49.5	7.44	2134	1	1	1	457.983	913.952	2	912.445	1.5062	0	42.35	0.078	R	SNFAVGYR	T
6	gi|8810247|gb|AAF80116.1|AF268468_1	voltage-dependent anion channel 2 [Rattus norvegicus]	778	32353	13	11	11	10	49.5	7.44	2162	1	1	1	928.365	927.358	1	927.528	-0.1699	0	45.09	0.038	K	LGLALELEA	-
6	gi|8810247|gb|AAF80116.1|AF268468_1	voltage-dependent anion channel 2 [Rattus norvegicus]	778	32353	13	11	11	10	49.5	7.44	2323	1	1	1	508.729	1015.44	2	1015.59	-0.1481	0	69.02	0.00018	K	LTLSALVDGK	S
6	gi|8810247|gb|AAF80116.1|AF268468_1	voltage-dependent anion channel 2 [Rattus norvegicus]	778	32353	13	11	11	10	49.5	7.44	2740	1	1	1	647.256	1292.5	2	1292.66	-0.1629	0	55.13	0.0036	K	YQLDPTASISAK	V
6	gi|8810247|gb|AAF80116.1|AF268468_1	voltage-dependent anion channel 2 [Rattus norvegicus]	778	32353	13	11	11	10	49.5	7.44	2967	1	1	1	715.298	1428.58	2	1427.69	0.8891	0	68.41	0.00016	K	LTFDTTFSPNTGK	K
6	gi|8810247|gb|AAF80116.1|AF268468_1	voltage-dependent anion channel 2 [Rattus norvegicus]	778	32353	13	11	11	10	49.5	7.44	3202	1	1	1	779.556	1557.1	2	1555.79	1.31	1	63.57	0.00049	K	LTFDTTFSPNTGKK	S
6	gi|8810247|gb|AAF80116.1|AF268468_1	voltage-dependent anion channel 2 [Rattus norvegicus]	778	32353	13	11	11	10	49.5	7.44	3660	1	1	1	954.727	1907.44	2	1906.79	0.6547	0	74.6	3.3e-05	K	SCSGVEFSTSGSSNTDTGK	V
6	gi|8810247|gb|AAF80116.1|AF268468_1	voltage-dependent anion channel 2 [Rattus norvegicus]	778	32353	13	11	11	10	49.5	7.44	4148	1	1	1	1217.14	2432.26	2	2432.04	0.223	0	121.77	5.5e-10	K	VCEDFDTSVNLAWTSGTNCTR	F
6	gi|8810247|gb|AAF80116.1|AF268468_1	voltage-dependent anion channel 2 [Rattus norvegicus]	778	32353	13	11	11	10	49.5	7.44	4192	1	1	1	1260.14	2518.27	2	2518.2	0.0643	0	83.01	3.9e-06	K	WNTDNTLGTEIAIEDQICQGLK	L
6	gi|8810247|gb|AAF80116.1|AF268468_1	voltage-dependent anion channel 2 [Rattus norvegicus]	778	32353	13	11	11	10	49.5	7.44	4193	1	1	1	841.049	2520.13	3	2518.2	1.9244	0	73.8	3.4e-05	K	WNTDNTLGTEIAIEDQICQGLK	L
6	gi|8810247|gb|AAF80116.1|AF268468_1	voltage-dependent anion channel 2 [Rattus norvegicus]	778	32353	13	11	11	10	49.5	7.44	4195	1	1	1	843.435	2527.28	3	2526.18	1.1049	0	79.99	8e-06	R	TGDFQLHTNVNNGTEFGGSIYQK	V
6	gi|8810247|gb|AAF80116.1|AF268468_1	voltage-dependent anion channel 2 [Rattus norvegicus]	778	32353	13	11	11	10	49.5	7.44	4273	1	1	1	908.577	2722.71	3	2722.22	0.4849	1	77.36	1.3e-05	K	SCSGVEFSTSGSSNTDTGKVSGTLETK	Y			3.21
7	gi|56188|emb|CAA26150.1|	glyceraldehyde 3-phosphate-dehydrogenase [Rattus norvegicus]	944	36098	22	16	14	8	51.1	8.43	1775	1	1	0	406.247	810.48	2	810.406	0.074	0	36.37	0.21	K	LTGMAFR	V	Oxidation (M)	0.0002000.0
7	gi|56188|emb|CAA26150.1|	glyceraldehyde 3-phosphate-dehydrogenase [Rattus norvegicus]	944	36098	22	16	14	8	51.1	8.43	2315	1	1	0	517.106	1032.2	2	1031.59	0.6095	1	41.04	0.11	M	VKVGVNGFGR	I
7	gi|56188|emb|CAA26150.1|	glyceraldehyde 3-phosphate-dehydrogenase [Rattus norvegicus]	944	36098	22	16	14	8	51.1	8.43	2556	1	1	0	608.245	1214.48	2	1214.64	-0.1644	1	34.26	0.47	K	TVDGPSGKLWR	D
7	gi|56188|emb|CAA26150.1|	glyceraldehyde 3-phosphate-dehydrogenase [Rattus norvegicus]	944	36098	22	16	14	8	51.1	8.43	2571	1	1	0	614.993	1227.97	2	1226.6	1.3681	0	80.99	9.9e-06	R	VVDLMAYMASK	E
7	gi|56188|emb|CAA26150.1|	glyceraldehyde 3-phosphate-dehydrogenase [Rattus norvegicus]	944	36098	22	16	14	8	51.1	8.43	2630	1	1	0	630.226	1258.44	2	1258.59	-0.1564	0	54.14	0.0046	R	VVDLMAYMASK	E	2 Oxidation (M)	0.00002002000.0
7	gi|56188|emb|CAA26150.1|	glyceraldehyde 3-phosphate-dehydrogenase [Rattus norvegicus]	944	36098	22	16	14	8	51.1	8.43	2822	1	1	0	686.723	1371.43	2	1371.64	-0.2099	1	68.36	0.00017	R	VVDLMAYMASKE	-	Oxidation (M)	0.000020000000.0
7	gi|56188|emb|CAA26150.1|	glyceraldehyde 3-phosphate-dehydrogenase [Rattus norvegicus]	944	36098	22	16	14	8	51.1	8.43	2954	1	1	0	724.467	1446.92	2	1446.81	0.1109	2	37.47	0.2	R	LEKPAKYDDIKK	V
7	gi|56188|emb|CAA26150.1|	glyceraldehyde 3-phosphate-dehydrogenase [Rattus norvegicus]	944	36098	22	16	14	8	51.1	8.43	3246	1	1	0	543.897	1628.67	3	1626.95	1.7245	0	37.65	0.19	K	LVINGKPITIFQER	D
7	gi|56188|emb|CAA26150.1|	glyceraldehyde 3-phosphate-dehydrogenase [Rattus norvegicus]	944	36098	22	16	14	8	51.1	8.43	3484	1	1	0	890.157	1778.3	2	1778.79	-0.4898	0	89.14	1.3e-06	K	LISWYDNEYGYSNR	V
7	gi|56188|emb|CAA26150.1|	glyceraldehyde 3-phosphate-dehydrogenase [Rattus norvegicus]	944	36098	22	16	14	8	51.1	8.43	3486	1	1	0	891.335	1780.66	2	1778.79	1.8659	0	69.18	0.00013	K	LISWYDNEYGYSNR	V
7	gi|56188|emb|CAA26150.1|	glyceraldehyde 3-phosphate-dehydrogenase [Rattus norvegicus]	944	36098	22	16	14	8	51.1	8.43	3542	1	1	0	910.565	1819.12	2	1818.9	0.2193	0	95.9	2.7e-07	K	IVSNASCTTNCLAPLAK	V
7	gi|56188|emb|CAA26150.1|	glyceraldehyde 3-phosphate-dehydrogenase [Rattus norvegicus]	944	36098	22	16	14	8	51.1	8.43	3985	1	1	0	1107.19	2212.36	2	2212.1	0.2594	0	71.91	5.7e-05	R	VIISAPSADAPMFVMGVNHEK	Y
7	gi|56188|emb|CAA26150.1|	glyceraldehyde 3-phosphate-dehydrogenase [Rattus norvegicus]	944	36098	22	16	14	8	51.1	8.43	4043	1	1	1	1139.26	2276.5	2	2276.03	0.4647	0	86.83	1.8e-06	K	WGDAGAEYVVESTGVFTTMEK	A
7	gi|56188|emb|CAA26150.1|	glyceraldehyde 3-phosphate-dehydrogenase [Rattus norvegicus]	944	36098	22	16	14	8	51.1	8.43	4059	1	1	1	1147.56	2293.1	2	2292.03	1.0775	0	136.33	2e-11	K	WGDAGAEYVVESTGVFTTMEK	A	Oxidation (M)	0.000000000000000000200.0
7	gi|56188|emb|CAA26150.1|	glyceraldehyde 3-phosphate-dehydrogenase [Rattus norvegicus]	944	36098	22	16	14	8	51.1	8.43	4112	1	1	0	790.545	2368.61	3	2368.2	0.4116	1	71.53	5.8e-05	K	RVIISAPSADAPMFVMGVNHEK	Y
7	gi|56188|emb|CAA26150.1|	glyceraldehyde 3-phosphate-dehydrogenase [Rattus norvegicus]	944	36098	22	16	14	8	51.1	8.43	4125	1	1	0	796.088	2385.24	3	2384.2	1.0434	1	55.57	0.0023	K	RVIISAPSADAPMFVMGVNHEK	Y	Oxidation (M)	0.0000000000002000000000.0
7	gi|56188|emb|CAA26150.1|	glyceraldehyde 3-phosphate-dehydrogenase [Rattus norvegicus]	944	36098	22	16	14	8	51.1	8.43	4130	1	1	0	801.187	2400.54	3	2400.19	0.3462	1	43.68	0.036	K	RVIISAPSADAPMFVMGVNHEK	Y	2 Oxidation (M)	0.0000000000002002000000.0
7	gi|56188|emb|CAA26150.1|	glyceraldehyde 3-phosphate-dehydrogenase [Rattus norvegicus]	944	36098	22	16	14	8	51.1	8.43	4249	1	1	0	865.332	2592.98	3	2594.35	-1.3769	0	95.64	2.2e-07	K	VIHDNFGIVEGLMTTVHAITATQK	T
7	gi|56188|emb|CAA26150.1|	glyceraldehyde 3-phosphate-dehydrogenase [Rattus norvegicus]	944	36098	22	16	14	8	51.1	8.43	4250	1	1	0	1298.25	2594.49	2	2594.35	0.1362	0	107.94	1.2e-08	K	VIHDNFGIVEGLMTTVHAITATQK	T
7	gi|56188|emb|CAA26150.1|	glyceraldehyde 3-phosphate-dehydrogenase [Rattus norvegicus]	944	36098	22	16	14	8	51.1	8.43	4252	1	1	0	866.367	2596.08	3	2594.35	1.7278	0	78.28	1.1e-05	K	VIHDNFGIVEGLMTTVHAITATQK	T
7	gi|56188|emb|CAA26150.1|	glyceraldehyde 3-phosphate-dehydrogenase [Rattus norvegicus]	944	36098	22	16	14	8	51.1	8.43	4261	1	1	0	1306.8	2611.58	2	2610.35	1.2316	0	75.91	1.9e-05	K	VIHDNFGIVEGLMTTVHAITATQK	T	Oxidation (M)	0.000000000000200000000000.0
7	gi|56188|emb|CAA26150.1|	glyceraldehyde 3-phosphate-dehydrogenase [Rattus norvegicus]	944	36098	22	16	14	8	51.1	8.43	4390	1	1	0	978.892	2933.65	3	2932.45	1.2085	1	37.5	0.12	R	VIISAPSADAPMFVMGVNHEKYDNSLK	I			4.4
8	gi|203478|gb|AAA40935.1|	skeletal muscle creatine kinase [Rattus norvegicus]	1448	43220	39	30	22	19	55.6	6.58	1549	1	1	0	759.098	758.091	1	758.335	-0.2441	0	37.93	0.26	R	DWPDAR	G
8	gi|203478|gb|AAA40935.1|	skeletal muscle creatine kinase [Rattus norvegicus]	1448	43220	39	30	22	19	55.6	6.58	1618	1	1	0	779.286	778.279	1	777.427	0.8514	0	38.38	0.18	K	IEEIFK	K
8	gi|203478|gb|AAA40935.1|	skeletal muscle creatine kinase [Rattus norvegicus]	1448	43220	39	30	22	19	55.6	6.58	2036	1	1	0	907.306	906.298	1	906.481	-0.1826	0	35.87	0.34	K	FEEILTR	L
8	gi|203478|gb|AAA40935.1|	skeletal muscle creatine kinase [Rattus norvegicus]	1448	43220	39	30	22	19	55.6	6.58	2042	1	1	0	455.055	908.094	2	906.481	1.6133	0	51.12	0.0089	K	FEEILTR	L
8	gi|203478|gb|AAA40935.1|	skeletal muscle creatine kinase [Rattus norvegicus]	1448	43220	39	30	22	19	55.6	6.58	2043	2	1	0	909.378	908.371	1	906.481	1.8901	0	33.63	0.5	K	FEEILTR	L
8	gi|203478|gb|AAA40935.1|	skeletal muscle creatine kinase [Rattus norvegicus]	1448	43220	39	30	22	19	55.6	6.58	2348	1	1	0	542.426	1082.84	2	1082.54	0.3013	0	47.65	0.02	K	TDLNHENLK	G
8	gi|203478|gb|AAA40935.1|	skeletal muscle creatine kinase [Rattus norvegicus]	1448	43220	39	30	22	19	55.6	6.58	2494	1	1	0	595.092	1188.17	2	1186.56	1.6146	0	36.17	0.32	K	GYTLPPHCSR	G
8	gi|203478|gb|AAA40935.1|	skeletal muscle creatine kinase [Rattus norvegicus]	1448	43220	39	30	22	19	55.6	6.58	2501	1	1	0	597.175	1192.34	2	1192.59	-0.2586	1	60.38	0.0011	R	VISMEKGGNMK	E
8	gi|203478|gb|AAA40935.1|	skeletal muscle creatine kinase [Rattus norvegicus]	1448	43220	39	30	22	19	55.6	6.58	2504	1	1	1	1195.16	1194.15	1	1194.54	-0.3912	0	38.29	0.16	K	SQEEYPDLSK	H
8	gi|203478|gb|AAA40935.1|	skeletal muscle creatine kinase [Rattus norvegicus]	1448	43220	39	30	22	19	55.6	6.58	2505	1	1	1	598.193	1194.37	2	1194.54	-0.1689	0	62.01	0.00068	K	SQEEYPDLSK	H
8	gi|203478|gb|AAA40935.1|	skeletal muscle creatine kinase [Rattus norvegicus]	1448	43220	39	30	22	19	55.6	6.58	2534	1	1	0	605.917	1209.82	2	1208.59	1.2301	1	41.01	0.087	R	VISMEKGGNMK	E	Oxidation (M)	0.00000000020.0
8	gi|203478|gb|AAA40935.1|	skeletal muscle creatine kinase [Rattus norvegicus]	1448	43220	39	30	22	19	55.6	6.58	2569	1	1	1	1231.33	1230.32	1	1230.62	-0.3064	0	36.46	0.28	K	DLFDPIIQDR	H
8	gi|203478|gb|AAA40935.1|	skeletal muscle creatine kinase [Rattus norvegicus]	1448	43220	39	30	22	19	55.6	6.58	2572	1	1	1	616.507	1231	2	1230.62	0.3747	0	44.41	0.045	K	DLFDPIIQDR	H
8	gi|203478|gb|AAA40935.1|	skeletal muscle creatine kinase [Rattus norvegicus]	1448	43220	39	30	22	19	55.6	6.58	2703	1	1	0	651.999	1301.98	2	1301.63	0.355	0	69.09	0.00015	K	GQSIDDMIPAQK	-
8	gi|203478|gb|AAA40935.1|	skeletal muscle creatine kinase [Rattus norvegicus]	1448	43220	39	30	22	19	55.6	6.58	2771	1	1	0	674.933	1347.85	2	1347.69	0.1623	1	46.44	0.027	K	HKTDLNHENLK	G
8	gi|203478|gb|AAA40935.1|	skeletal muscle creatine kinase [Rattus norvegicus]	1448	43220	39	30	22	19	55.6	6.58	2773	1	1	0	450.548	1348.62	3	1347.69	0.9312	1	37.79	0.19	K	HKTDLNHENLK	G
8	gi|203478|gb|AAA40935.1|	skeletal muscle creatine kinase [Rattus norvegicus]	1448	43220	39	30	22	19	55.6	6.58	3056	1	1	0	754.632	1507.25	2	1506.79	0.457	0	93.22	5.2e-07	K	LSVEALNSLTGEFK	G
8	gi|203478|gb|AAA40935.1|	skeletal muscle creatine kinase [Rattus norvegicus]	1448	43220	39	30	22	19	55.6	6.58	3057	1	1	0	754.725	1507.44	2	1506.79	0.6427	0	97.57	1.9e-07	K	LSVEALNSLTGEFK	G
8	gi|203478|gb|AAA40935.1|	skeletal muscle creatine kinase [Rattus norvegicus]	1448	43220	39	30	22	19	55.6	6.58	3059	1	1	0	755.095	1508.18	2	1506.79	1.3824	0	70.02	0.00011	K	LSVEALNSLTGEFK	G
8	gi|203478|gb|AAA40935.1|	skeletal muscle creatine kinase [Rattus norvegicus]	1448	43220	39	30	22	19	55.6	6.58	3264	1	1	0	822.44	1642.86	2	1642.81	0.0545	0	46.7	0.023	K	SFLVWVNEEDHLR	V
8	gi|203478|gb|AAA40935.1|	skeletal muscle creatine kinase [Rattus norvegicus]	1448	43220	39	30	22	19	55.6	6.58	3265	1	1	0	822.635	1643.26	2	1642.81	0.4449	0	68.7	0.00015	K	SFLVWVNEEDHLR	V
8	gi|203478|gb|AAA40935.1|	skeletal muscle creatine kinase [Rattus norvegicus]	1448	43220	39	30	22	19	55.6	6.58	3309	1	1	0	836.646	1671.28	2	1671.85	-0.5723	1	77.65	1.8e-05	K	LEKGQSIDDMIPAQK	-
8	gi|203478|gb|AAA40935.1|	skeletal muscle creatine kinase [Rattus norvegicus]	1448	43220	39	30	22	19	55.6	6.58	3335	1	1	0	845.082	1688.15	2	1687.85	0.3047	1	74.27	4e-05	K	LEKGQSIDDMIPAQK	-	Oxidation (M)	0.000000000200000.0
8	gi|203478|gb|AAA40935.1|	skeletal muscle creatine kinase [Rattus norvegicus]	1448	43220	39	30	22	19	55.6	6.58	3481	1	1	0	892.524	1783.03	2	1784.95	-1.919	0	52.73	0.0057	R	LGSSEVEQVQLVVDGVK	L
8	gi|203478|gb|AAA40935.1|	skeletal muscle creatine kinase [Rattus norvegicus]	1448	43220	39	30	22	19	55.6	6.58	3485	1	1	0	893.604	1785.19	2	1784.95	0.2416	0	83.14	5.1e-06	R	LGSSEVEQVQLVVDGVK	L
8	gi|203478|gb|AAA40935.1|	skeletal muscle creatine kinase [Rattus norvegicus]	1448	43220	39	30	22	19	55.6	6.58	3487	1	1	0	893.793	1785.57	2	1784.95	0.6199	0	72.65	5.7e-05	R	LGSSEVEQVQLVVDGVK	L
8	gi|203478|gb|AAA40935.1|	skeletal muscle creatine kinase [Rattus norvegicus]	1448	43220	39	30	22	19	55.6	6.58	3488	1	1	0	596.543	1786.61	3	1784.95	1.656	0	72.93	5.3e-05	R	LGSSEVEQVQLVVDGVK	L
8	gi|203478|gb|AAA40935.1|	skeletal muscle creatine kinase [Rattus norvegicus]	1448	43220	39	30	22	19	55.6	6.58	3533	1	1	0	908.971	1815.93	2	1815.94	-0.0123	2	45.02	0.032	K	KLEKGQSIDDMIPAQK	-	Oxidation (M)	0.0000000000200000.0
8	gi|203478|gb|AAA40935.1|	skeletal muscle creatine kinase [Rattus norvegicus]	1448	43220	39	30	22	19	55.6	6.58	3772	1	1	0	997.371	1992.73	2	1991.95	0.773	0	45.54	0.026	R	GTGGVDTAAVGAVFDISNADR	L
8	gi|203478|gb|AAA40935.1|	skeletal muscle creatine kinase [Rattus norvegicus]	1448	43220	39	30	22	19	55.6	6.58	3773	1	1	0	997.372	1992.73	2	1991.95	0.7752	0	79.63	1e-05	R	GTGGVDTAAVGAVFDISNADR	L
8	gi|203478|gb|AAA40935.1|	skeletal muscle creatine kinase [Rattus norvegicus]	1448	43220	39	30	22	19	55.6	6.58	3774	1	1	0	997.67	1993.33	2	1991.95	1.3702	0	129.28	1.1e-10	R	GTGGVDTAAVGAVFDISNADR	L
8	gi|203478|gb|AAA40935.1|	skeletal muscle creatine kinase [Rattus norvegicus]	1448	43220	39	30	22	19	55.6	6.58	3908	1	1	0	707.693	2120.06	3	2119.15	0.9045	2	64.06	0.00036	R	AVEKLSVEALNSLTGEFKGK	Y
8	gi|203478|gb|AAA40935.1|	skeletal muscle creatine kinase [Rattus norvegicus]	1448	43220	39	30	22	19	55.6	6.58	3934	1	1	0	1075.36	2148.7	2	2148.06	0.648	1	73.09	4.5e-05	K	RGTGGVDTAAVGAVFDISNADR	L
8	gi|203478|gb|AAA40935.1|	skeletal muscle creatine kinase [Rattus norvegicus]	1448	43220	39	30	22	19	55.6	6.58	3936	1	1	0	717.332	2148.97	3	2148.06	0.9172	1	52.94	0.0047	K	RGTGGVDTAAVGAVFDISNADR	L
8	gi|203478|gb|AAA40935.1|	skeletal muscle creatine kinase [Rattus norvegicus]	1448	43220	39	30	22	19	55.6	6.58	4255	1	1	0	858.368	2572.08	3	2571.22	0.8613	1	68.01	0.00012	K	TDLNHENLKGGDDLDPNYVLSSR	V
8	gi|203478|gb|AAA40935.1|	skeletal muscle creatine kinase [Rattus norvegicus]	1448	43220	39	30	22	19	55.6	6.58	4308	1	1	0	893.793	2678.36	3	2677.36	1.0024	1	45.62	0.02	R	LGSSEVEQVQLVVDGVKLMVEMEK	K	2 Oxidation (M)	0.000000000000000000200200.0
8	gi|203478|gb|AAA40935.1|	skeletal muscle creatine kinase [Rattus norvegicus]	1448	43220	39	30	22	19	55.6	6.58	4534	1	1	0	1216.24	3645.71	3	3643.8	1.9051	0	97.67	8.6e-08	K	SMTEQEQQQLIDDHFLFDKPVSPLLLASGMAR	D
8	gi|203478|gb|AAA40935.1|	skeletal muscle creatine kinase [Rattus norvegicus]	1448	43220	39	30	22	19	55.6	6.58	4535	1	1	0	1221.49	3661.44	3	3659.8	1.6434	0	82.9	2.6e-06	K	SMTEQEQQQLIDDHFLFDKPVSPLLLASGMAR	D	Oxidation (M)	0.00000000000000000000000000000200.0
8	gi|203478|gb|AAA40935.1|	skeletal muscle creatine kinase [Rattus norvegicus]	1448	43220	39	30	22	19	55.6	6.58	4544	1	1	0	1254.33	3759.97	3	3758.9	1.0772	1	116.09	1.2e-09	R	GTGGVDTAAVGAVFDISNADRLGSSEVEQVQLVVDGVK	L			9.27
9	gi|202837|gb|AAA40715.1|	aldolase A [Rattus norvegicus]	937	39691	17	14	13	11	52.5	8.31	1693	1	1	0	401.406	800.798	2	800.476	0.3221	0	54.45	0.0056	R	ALQASALK	A
9	gi|202837|gb|AAA40715.1|	aldolase A [Rattus norvegicus]	937	39691	17	14	13	11	52.5	8.31	3177	1	1	1	745.059	1488.1	2	1487.79	0.3096	1	93.5	4.9e-07	K	GILAADESTGSIAKR	L
9	gi|202837|gb|AAA40715.1|	aldolase A [Rattus norvegicus]	937	39691	17	14	13	11	52.5	8.31	3180	1	1	1	497.221	1488.64	3	1487.79	0.8469	1	37.62	0.19	K	GILAADESTGSIAKR	L
9	gi|202837|gb|AAA40715.1|	aldolase A [Rattus norvegicus]	937	39691	17	14	13	11	52.5	8.31	3446	1	1	0	826.702	1651.39	2	1651.82	-0.4344	0	109.5	1.2e-08	K	FSNEEIAMATVTALR	R
9	gi|202837|gb|AAA40715.1|	aldolase A [Rattus norvegicus]	937	39691	17	14	13	11	52.5	8.31	3448	1	1	0	551.851	1652.53	3	1651.82	0.7067	0	44.71	0.035	K	FSNEEIAMATVTALR	R
9	gi|202837|gb|AAA40715.1|	aldolase A [Rattus norvegicus]	937	39691	17	14	13	11	52.5	8.31	3470	1	1	0	834.723	1667.43	2	1667.82	-0.3867	0	84.53	3.7e-06	K	FSNEEIAMATVTALR	R	Oxidation (M)	0.000000020000000.0
9	gi|202837|gb|AAA40715.1|	aldolase A [Rattus norvegicus]	937	39691	17	14	13	11	52.5	8.31	3697	1	1	0	905.119	1808.22	2	1807.92	0.2987	1	34.87	0.33	K	FSNEEIAMATVTALRR	T
9	gi|202837|gb|AAA40715.1|	aldolase A [Rattus norvegicus]	937	39691	17	14	13	11	52.5	8.31	3975	1	1	1	1044.58	2087.14	2	2087.09	0.0572	0	44.33	0.033	R	VNPCIGGVILFHETLYQK	A
9	gi|202837|gb|AAA40715.1|	aldolase A [Rattus norvegicus]	937	39691	17	14	13	11	52.5	8.31	3981	1	1	1	1046.21	2090.41	2	2090.11	0.298	0	68.07	0.00014	K	IGEHTPSSLAIVENANVLAR	Y
9	gi|202837|gb|AAA40715.1|	aldolase A [Rattus norvegicus]	937	39691	17	14	13	11	52.5	8.31	4133	1	1	1	1129.53	2257.04	2	2257.03	0.0119	0	113.3	4.1e-09	K	YTPSGQSGAAASESLFISNHAY	-
9	gi|202837|gb|AAA40715.1|	aldolase A [Rattus norvegicus]	937	39691	17	14	13	11	52.5	8.31	4145	1	1	0	1136.55	2271.09	2	2271.13	-0.0492	0	133.26	4e-11	K	GVVPLAGTNGETTTQGLDGLSER	C
9	gi|202837|gb|AAA40715.1|	aldolase A [Rattus norvegicus]	937	39691	17	14	13	11	52.5	8.31	4335	1	1	0	872.44	2614.3	3	2613.32	0.973	1	54.45	0.0027	K	VDKGVVPLAGTNGETTTQGLDGLSER	C
9	gi|202837|gb|AAA40715.1|	aldolase A [Rattus norvegicus]	937	39691	17	14	13	11	52.5	8.31	4418	1	1	0	1007.67	3020	3	3019.5	0.5054	0	61.75	0.00044	R	YASICQQNGIVPIVEPEILPDGDHDLK	R
9	gi|202837|gb|AAA40715.1|	aldolase A [Rattus norvegicus]	937	39691	17	14	13	11	52.5	8.31	4422	1	1	0	1013.93	3038.77	3	3038.56	0.2182	0	32.59	0.36	R	TVPPAVPGVTFLSGGQSEEEASINLNAINK	C
9	gi|202837|gb|AAA40715.1|	aldolase A [Rattus norvegicus]	937	39691	17	14	13	11	52.5	8.31	4432	2	1	1	1033.27	3096.8	3	3095.61	1.1878	1	87.81	1e-06	R	QLLLTADDRVNPCIGGVILFHETLYQK	A	Gln->pyro-Glu (N-term Q)	1.000000000000000000000000000.0
9	gi|202837|gb|AAA40715.1|	aldolase A [Rattus norvegicus]	937	39691	17	14	13	11	52.5	8.31	4434	1	1	1	1038.7	3113.07	3	3112.64	0.4335	1	94.01	2.5e-07	R	QLLLTADDRVNPCIGGVILFHETLYQK	A
9	gi|202837|gb|AAA40715.1|	aldolase A [Rattus norvegicus]	937	39691	17	14	13	11	52.5	8.31	4445	1	1	0	1066.16	3195.45	3	3194.66	0.7949	1	51.96	0.004	R	RTVPPAVPGVTFLSGGQSEEEASINLNAINK	C			2.87
9	gi|165971287|gb|AAI58763.1|	Ckmt2 protein [Rattus norvegicus]	752	47899	19	14	12	10	44.9	8.64	2464	1	1	1	554.18	1106.34	2	1106.62	-0.2788	0	31.76	0.82	K	VPPPLPQFGR	K
9	gi|165971287|gb|AAI58763.1|	Ckmt2 protein [Rattus norvegicus]	752	47899	19	14	12	10	44.9	8.64	2725	1	1	1	627.665	1253.32	2	1253.53	-0.2134	0	59.64	0.0012	R	GWEFMWNER	L
9	gi|165971287|gb|AAI58763.1|	Ckmt2 protein [Rattus norvegicus]	752	47899	19	14	12	10	44.9	8.64	2755	1	1	1	635.099	1268.18	2	1269.52	-1.3395	0	37.98	0.19	R	GWEFMWNER	L	Oxidation (M)	0.000020000.0
9	gi|165971287|gb|AAI58763.1|	Ckmt2 protein [Rattus norvegicus]	752	47899	19	14	12	10	44.9	8.64	2765	1	1	1	636.468	1270.92	2	1269.52	1.3987	0	41.46	0.086	R	GWEFMWNER	L	Oxidation (M)	0.000020000.0
9	gi|165971287|gb|AAI58763.1|	Ckmt2 protein [Rattus norvegicus]	752	47899	19	14	12	10	44.9	8.64	2890	1	1	1	671.393	1340.77	2	1340.68	0.0956	1	44.67	0.042	R	VMKHPTDLDASK	I
9	gi|165971287|gb|AAI58763.1|	Ckmt2 protein [Rattus norvegicus]	752	47899	19	14	12	10	44.9	8.64	2970	1	1	1	690.916	1379.82	2	1379.6	0.2188	0	57.68	0.0019	K	LSEMTEQDQQR	L	Oxidation (M)	0.00020000000.0
9	gi|165971287|gb|AAI58763.1|	Ckmt2 protein [Rattus norvegicus]	752	47899	19	14	12	10	44.9	8.64	2983	1	1	1	696.054	1390.09	2	1389.69	0.4005	0	36.03	0.29	K	LFPPSADYPDLR	K
9	gi|165971287|gb|AAI58763.1|	Ckmt2 protein [Rattus norvegicus]	752	47899	19	14	12	10	44.9	8.64	3170	1	1	1	743.52	1485.02	2	1484.81	0.2163	0	97.61	2e-07	R	EVENVAITALEGLK	G
9	gi|165971287|gb|AAI58763.1|	Ckmt2 protein [Rattus norvegicus]	752	47899	19	14	12	10	44.9	8.64	3173	1	1	1	496.393	1486.16	3	1484.81	1.3497	0	48.1	0.017	R	EVENVAITALEGLK	G
9	gi|165971287|gb|AAI58763.1|	Ckmt2 protein [Rattus norvegicus]	752	47899	19	14	12	10	44.9	8.64	3481	1	1	1	558.459	1672.36	3	1672.82	-0.4652	0	35.92	0.27	K	TFLIWINEEDHTR	V
9	gi|165971287|gb|AAI58763.1|	Ckmt2 protein [Rattus norvegicus]	752	47899	19	14	12	10	44.9	8.64	3482	1	1	1	837.498	1672.98	2	1672.82	0.1611	0	61.06	0.00082	K	TFLIWINEEDHTR	V
9	gi|165971287|gb|AAI58763.1|	Ckmt2 protein [Rattus norvegicus]	752	47899	19	14	12	10	44.9	8.64	3590	1	1	1	867.771	1733.53	2	1733.91	-0.3851	0	79.5	1.2e-05	R	LGYILTCPSNLGTGLR	A
9	gi|165971287|gb|AAI58763.1|	Ckmt2 protein [Rattus norvegicus]	752	47899	19	14	12	10	44.9	8.64	3998	1	1	1	1055	2107.99	2	2108	-0.0124	0	69.56	0.0001	R	GTGGVDTAAVADVYDISNIDR	I
9	gi|165971287|gb|AAI58763.1|	Ckmt2 protein [Rattus norvegicus]	752	47899	19	14	12	10	44.9	8.64	4246	1	1	1	808.34	2422	3	2420.21	1.7836	0	47.11	0.017	R	SEVELVQIVIDGVNYLVDCEK	K
9	gi|165971287|gb|AAI58763.1|	Ckmt2 protein [Rattus norvegicus]	752	47899	19	14	12	10	44.9	8.64	4344	1	1	1	1316.07	2630.13	2	2630.25	-0.1192	0	103.59	3.3e-08	K	TVGMVAGDEESYEVFADLFDPVIK	L
9	gi|165971287|gb|AAI58763.1|	Ckmt2 protein [Rattus norvegicus]	752	47899	19	14	12	10	44.9	8.64	4350	1	1	1	1324.22	2646.43	2	2646.24	0.1923	0	79.29	9.1e-06	K	TVGMVAGDEESYEVFADLFDPVIK	L	Oxidation (M)	0.000200000000000000000000.0
9	gi|165971287|gb|AAI58763.1|	Ckmt2 protein [Rattus norvegicus]	752	47899	19	14	12	10	44.9	8.64	4351	1	1	1	883.35	2647.03	3	2646.24	0.7872	0	60.87	0.00063	K	TVGMVAGDEESYEVFADLFDPVIK	L	Oxidation (M)	0.000200000000000000000000.0
9	gi|165971287|gb|AAI58763.1|	Ckmt2 protein [Rattus norvegicus]	752	47899	19	14	12	10	44.9	8.64	4383	1	1	1	926.047	2775.12	3	2775.3	-0.1816	0	69.78	7.4e-05	K	MTPSGYTLDQCIQTGVDNPGHPFIK	T
9	gi|165971287|gb|AAI58763.1|	Ckmt2 protein [Rattus norvegicus]	752	47899	19	14	12	10	44.9	8.64	4388	1	1	1	931.673	2792	3	2791.29	0.7036	0	77.24	1.3e-05	K	MTPSGYTLDQCIQTGVDNPGHPFIK	T	Oxidation (M)	0.2000000000000000000000000.0	2.58
10	gi|165971287|gb|AAI58763.1|	Ckmt2 protein [Rattus norvegicus]	1265	47899	27	16	19	12	52	8.64	1699	1	1	1	759.258	758.25	1	758.335	-0.0842	0	37.11	0.32	R	DWPDAR	G
10	gi|165971287|gb|AAI58763.1|	Ckmt2 protein [Rattus norvegicus]	1265	47899	27	16	19	12	52	8.64	2418	1	1	1	492.379	982.743	2	982.472	0.271	0	40.48	0.1	K	HPTDLDASK	I
10	gi|165971287|gb|AAI58763.1|	Ckmt2 protein [Rattus norvegicus]	1265	47899	27	16	19	12	52	8.64	2419	1	1	1	492.421	982.827	2	982.472	0.3555	0	39.09	0.14	K	HPTDLDASK	I
10	gi|165971287|gb|AAI58763.1|	Ckmt2 protein [Rattus norvegicus]	1265	47899	27	16	19	12	52	8.64	2604	1	1	1	551.938	1101.86	2	1101.52	0.3421	0	30.79	1.1	K	ITHGQFDER	Y
10	gi|165971287|gb|AAI58763.1|	Ckmt2 protein [Rattus norvegicus]	1265	47899	27	16	19	12	52	8.64	2902	1	1	1	636.039	1270.06	2	1269.52	0.5406	0	42.89	0.061	R	GWEFMWNER	L	Oxidation (M)	0.000020000.0
10	gi|165971287|gb|AAI58763.1|	Ckmt2 protein [Rattus norvegicus]	1265	47899	27	16	19	12	52	8.64	3065	1	1	1	679.406	1356.8	2	1356.67	0.127	1	57.22	0.0024	R	VMKHPTDLDASK	I	Oxidation (M)	0.020000000000.0
10	gi|165971287|gb|AAI58763.1|	Ckmt2 protein [Rattus norvegicus]	1265	47899	27	16	19	12	52	8.64	3082	1	1	1	682.524	1363.03	2	1363.6	-0.5707	0	60.4	0.0011	K	LSEMTEQDQQR	L
10	gi|165971287|gb|AAI58763.1|	Ckmt2 protein [Rattus norvegicus]	1265	47899	27	16	19	12	52	8.64	3114	1	1	1	690.894	1379.77	2	1379.6	0.1756	0	59.89	0.0011	K	LSEMTEQDQQR	L	Oxidation (M)	0.00020000000.0
10	gi|165971287|gb|AAI58763.1|	Ckmt2 protein [Rattus norvegicus]	1265	47899	27	16	19	12	52	8.64	3115	1	1	1	691.016	1380.02	2	1379.6	0.4187	0	33.1	0.55	K	LSEMTEQDQQR	L	Oxidation (M)	0.00020000000.0
10	gi|165971287|gb|AAI58763.1|	Ckmt2 protein [Rattus norvegicus]	1265	47899	27	16	19	12	52	8.64	3330	1	1	1	1485.49	1484.48	1	1484.81	-0.3238	0	35.13	0.34	R	EVENVAITALEGLK	G
10	gi|165971287|gb|AAI58763.1|	Ckmt2 protein [Rattus norvegicus]	1265	47899	27	16	19	12	52	8.64	3548	1	1	1	821.646	1641.28	2	1640.91	0.3681	1	99.36	1.2e-07	R	REVENVAITALEGLK	G
10	gi|165971287|gb|AAI58763.1|	Ckmt2 protein [Rattus norvegicus]	1265	47899	27	16	19	12	52	8.64	3561	1	1	1	825.335	1648.66	2	1647.91	0.7459	1	30.27	1	R	GQDIKVPPPLPQFGR	K
10	gi|165971287|gb|AAI58763.1|	Ckmt2 protein [Rattus norvegicus]	1265	47899	27	16	19	12	52	8.64	3563	1	1	1	550.617	1648.83	3	1647.91	0.9193	1	34.85	0.35	R	GQDIKVPPPLPQFGR	K
10	gi|165971287|gb|AAI58763.1|	Ckmt2 protein [Rattus norvegicus]	1265	47899	27	16	19	12	52	8.64	3597	1	1	1	837.943	1673.87	2	1672.82	1.0509	0	67.46	0.00019	K	TFLIWINEEDHTR	V
10	gi|165971287|gb|AAI58763.1|	Ckmt2 protein [Rattus norvegicus]	1265	47899	27	16	19	12	52	8.64	3678	1	1	1	868.085	1734.16	2	1733.91	0.2418	0	89.32	1.2e-06	R	LGYILTCPSNLGTGLR	A
10	gi|165971287|gb|AAI58763.1|	Ckmt2 protein [Rattus norvegicus]	1265	47899	27	16	19	12	52	8.64	3891	1	1	1	641.955	1922.84	3	1921.85	0.995	0	47.53	0.017	K	HNNCMAECLTPTIYAK	L
10	gi|165971287|gb|AAI58763.1|	Ckmt2 protein [Rattus norvegicus]	1265	47899	27	16	19	12	52	8.64	3893	1	1	1	962.692	1923.37	2	1921.85	1.5203	0	86.59	2.1e-06	K	HNNCMAECLTPTIYAK	L
10	gi|165971287|gb|AAI58763.1|	Ckmt2 protein [Rattus norvegicus]	1265	47899	27	16	19	12	52	8.64	4000	1	1	1	1027.83	2053.65	2	2054.1	-0.4498	1	85.95	2.3e-06	R	EVENVAITALEGLKGDLAGR	Y
10	gi|165971287|gb|AAI58763.1|	Ckmt2 protein [Rattus norvegicus]	1265	47899	27	16	19	12	52	8.64	4053	1	1	1	1054.89	2107.77	2	2108	-0.2314	0	130.63	7.9e-11	R	GTGGVDTAAVADVYDISNIDR	I
10	gi|165971287|gb|AAI58763.1|	Ckmt2 protein [Rattus norvegicus]	1265	47899	27	16	19	12	52	8.64	4139	1	1	1	738.101	2211.28	3	2210.2	1.0799	2	69.51	9.8e-05	R	REVENVAITALEGLKGDLAGR	Y
10	gi|165971287|gb|AAI58763.1|	Ckmt2 protein [Rattus norvegicus]	1265	47899	27	16	19	12	52	8.64	4177	1	1	1	755.991	2264.95	3	2264.1	0.8467	1	40.8	0.069	K	RGTGGVDTAAVADVYDISNIDR	I
10	gi|165971287|gb|AAI58763.1|	Ckmt2 protein [Rattus norvegicus]	1265	47899	27	16	19	12	52	8.64	4253	1	1	1	1211.65	2421.3	2	2420.21	1.0805	0	102.57	4.7e-08	R	SEVELVQIVIDGVNYLVDCEK	K
10	gi|165971287|gb|AAI58763.1|	Ckmt2 protein [Rattus norvegicus]	1265	47899	27	16	19	12	52	8.64	4256	1	1	1	808.399	2422.18	3	2420.21	1.9616	0	90.41	7.8e-07	R	SEVELVQIVIDGVNYLVDCEK	K
10	gi|165971287|gb|AAI58763.1|	Ckmt2 protein [Rattus norvegicus]	1265	47899	27	16	19	12	52	8.64	4324	1	1	1	872.409	2614.2	3	2615.32	-1.1199	0	68.16	0.00011	R	LIDDHFLFDKPVSPLLTCAGMAR	D
10	gi|165971287|gb|AAI58763.1|	Ckmt2 protein [Rattus norvegicus]	1265	47899	27	16	19	12	52	8.64	4329	1	1	1	878.318	2631.93	3	2631.32	0.6136	0	38.63	0.11	R	LIDDHFLFDKPVSPLLTCAGMAR	D	Oxidation (M)	0.00000000000000000000200.0
10	gi|165971287|gb|AAI58763.1|	Ckmt2 protein [Rattus norvegicus]	1265	47899	27	16	19	12	52	8.64	4336	1	1	1	1323.76	2645.51	2	2646.24	-0.7347	0	97.14	1.5e-07	K	TVGMVAGDEESYEVFADLFDPVIK	L	Oxidation (M)	0.000200000000000000000000.0
10	gi|165971287|gb|AAI58763.1|	Ckmt2 protein [Rattus norvegicus]	1265	47899	27	16	19	12	52	8.64	4337	1	1	1	1324.76	2647.51	2	2646.24	1.2663	0	84.43	2.8e-06	K	TVGMVAGDEESYEVFADLFDPVIK	L	Oxidation (M)	0.000200000000000000000000.0	4.62
11	gi|165971287|gb|AAI58763.1|	Ckmt2 protein [Rattus norvegicus]	1562	47899	33	26	23	18	61.1	8.64	2207	1	1	1	492.381	982.747	2	982.472	0.2747	0	48.32	0.017	K	HPTDLDASK	I
11	gi|165971287|gb|AAI58763.1|	Ckmt2 protein [Rattus norvegicus]	1562	47899	33	26	23	18	61.1	8.64	2523	1	1	1	596.496	1190.98	2	1192.59	-1.6163	1	39.76	0.13	R	VISMEKGGNMK	R
11	gi|165971287|gb|AAI58763.1|	Ckmt2 protein [Rattus norvegicus]	1562	47899	33	26	23	18	61.1	8.64	2554	1	1	1	605.823	1209.63	2	1208.59	1.0426	1	42.5	0.06	R	VISMEKGGNMK	R	Oxidation (M)	0.00000000020.0
11	gi|165971287|gb|AAI58763.1|	Ckmt2 protein [Rattus norvegicus]	1562	47899	33	26	23	18	61.1	8.64	2669	1	1	1	635.932	1269.85	2	1269.52	0.326	0	38	0.19	R	GWEFMWNER	L	Oxidation (M)	0.000020000.0
11	gi|165971287|gb|AAI58763.1|	Ckmt2 protein [Rattus norvegicus]	1562	47899	33	26	23	18	61.1	8.64	2832	1	1	1	680.008	1358	2	1356.67	1.3301	1	52.51	0.0068	R	VMKHPTDLDASK	I	Oxidation (M)	0.020000000000.0
11	gi|165971287|gb|AAI58763.1|	Ckmt2 protein [Rattus norvegicus]	1562	47899	33	26	23	18	61.1	8.64	2868	1	1	1	690.61	1379.21	2	1379.6	-0.3927	0	52.37	0.0066	K	LSEMTEQDQQR	L	Oxidation (M)	0.00020000000.0
11	gi|165971287|gb|AAI58763.1|	Ckmt2 protein [Rattus norvegicus]	1562	47899	33	26	23	18	61.1	8.64	3146	1	1	1	759.669	1517.32	2	1517.79	-0.4647	1	36.27	0.26	K	LFPPSADYPDLRK	H
11	gi|165971287|gb|AAI58763.1|	Ckmt2 protein [Rattus norvegicus]	1562	47899	33	26	23	18	61.1	8.64	3341	1	1	1	821.508	1641	2	1640.91	0.091	1	92.03	6.6e-07	R	REVENVAITALEGLK	G
11	gi|165971287|gb|AAI58763.1|	Ckmt2 protein [Rattus norvegicus]	1562	47899	33	26	23	18	61.1	8.64	3391	1	1	1	558.846	1673.52	3	1672.82	0.6944	0	36.93	0.21	K	TFLIWINEEDHTR	V
11	gi|165971287|gb|AAI58763.1|	Ckmt2 protein [Rattus norvegicus]	1562	47899	33	26	23	18	61.1	8.64	3482	1	1	1	867.695	1733.38	2	1733.91	-0.5377	0	79.39	1.2e-05	R	LGYILTCPSNLGTGLR	A
11	gi|165971287|gb|AAI58763.1|	Ckmt2 protein [Rattus norvegicus]	1562	47899	33	26	23	18	61.1	8.64	3598	1	1	1	910.031	1818.05	2	1817.83	0.2221	1	68.92	0.00013	R	YYKLSEMTEQDQQR	L
11	gi|165971287|gb|AAI58763.1|	Ckmt2 protein [Rattus norvegicus]	1562	47899	33	26	23	18	61.1	8.64	3736	1	1	1	641.694	1922.06	3	1921.85	0.2105	0	51.47	0.007	K	HNNCMAECLTPTIYAK	L
11	gi|165971287|gb|AAI58763.1|	Ckmt2 protein [Rattus norvegicus]	1562	47899	33	26	23	18	61.1	8.64	3738	1	1	1	962.527	1923.04	2	1921.85	1.19	0	64.85	0.00031	K	HNNCMAECLTPTIYAK	L
11	gi|165971287|gb|AAI58763.1|	Ckmt2 protein [Rattus norvegicus]	1562	47899	33	26	23	18	61.1	8.64	3755	1	1	1	647.095	1938.26	3	1937.84	0.4195	0	48.4	0.014	K	HNNCMAECLTPTIYAK	L	Oxidation (M)	0.0000200000000000.0
11	gi|165971287|gb|AAI58763.1|	Ckmt2 protein [Rattus norvegicus]	1562	47899	33	26	23	18	61.1	8.64	3878	1	1	1	681.67	2041.99	3	2040.04	1.9458	2	54.23	0.0036	R	EQHKLFPPSADYPDLRK	H
11	gi|165971287|gb|AAI58763.1|	Ckmt2 protein [Rattus norvegicus]	1562	47899	33	26	23	18	61.1	8.64	3887	1	1	1	1028.19	2054.36	2	2054.1	0.2626	1	99.8	9.7e-08	R	EVENVAITALEGLKGDLAGR	Y
11	gi|165971287|gb|AAI58763.1|	Ckmt2 protein [Rattus norvegicus]	1562	47899	33	26	23	18	61.1	8.64	3948	1	1	1	1055	2107.98	2	2108	-0.0229	0	130.52	8.1e-11	R	GTGGVDTAAVADVYDISNIDR	I
11	gi|165971287|gb|AAI58763.1|	Ckmt2 protein [Rattus norvegicus]	1562	47899	33	26	23	18	61.1	8.64	4065	1	1	1	738.009	2211.01	3	2210.2	0.8034	2	96.71	2e-07	R	REVENVAITALEGLKGDLAGR	Y
11	gi|165971287|gb|AAI58763.1|	Ckmt2 protein [Rattus norvegicus]	1562	47899	33	26	23	18	61.1	8.64	4116	1	1	1	755.551	2263.63	3	2264.1	-0.4724	1	34.93	0.27	K	RGTGGVDTAAVADVYDISNIDR	I
11	gi|165971287|gb|AAI58763.1|	Ckmt2 protein [Rattus norvegicus]	1562	47899	33	26	23	18	61.1	8.64	4226	1	1	1	1210.73	2419.44	2	2420.21	-0.7708	0	121.13	6.2e-10	R	SEVELVQIVIDGVNYLVDCEK	K
11	gi|165971287|gb|AAI58763.1|	Ckmt2 protein [Rattus norvegicus]	1562	47899	33	26	23	18	61.1	8.64	4228	1	1	1	808.285	2421.83	3	2420.21	1.6184	0	69.9	8.8e-05	R	SEVELVQIVIDGVNYLVDCEK	K
11	gi|165971287|gb|AAI58763.1|	Ckmt2 protein [Rattus norvegicus]	1562	47899	33	26	23	18	61.1	8.64	4232	1	1	1	809.541	2425.6	3	2424.19	1.4167	2	37.23	0.16	R	VMKHPTDLDASKITHGQFDER	Y
11	gi|165971287|gb|AAI58763.1|	Ckmt2 protein [Rattus norvegicus]	1562	47899	33	26	23	18	61.1	8.64	4236	1	1	1	1218.14	2434.26	2	2434.21	0.0559	1	50.15	0.0079	R	GTGGVDTAAVADVYDISNIDRIGR	S
11	gi|165971287|gb|AAI58763.1|	Ckmt2 protein [Rattus norvegicus]	1562	47899	33	26	23	18	61.1	8.64	4238	1	1	1	812.748	2435.22	3	2434.21	1.0138	1	57.83	0.0014	R	GTGGVDTAAVADVYDISNIDRIGR	S
11	gi|165971287|gb|AAI58763.1|	Ckmt2 protein [Rattus norvegicus]	1562	47899	33	26	23	18	61.1	8.64	4241	1	1	1	814.523	2440.55	3	2440.18	0.3661	2	64.39	0.0003	R	VMKHPTDLDASKITHGQFDER	Y	Oxidation (M)	0.020000000000000000000.0
11	gi|165971287|gb|AAI58763.1|	Ckmt2 protein [Rattus norvegicus]	1562	47899	33	26	23	18	61.1	8.64	4316	1	1	1	865.05	2592.13	3	2590.31	1.8176	2	67.04	0.00015	K	RGTGGVDTAAVADVYDISNIDRIGR	S
11	gi|165971287|gb|AAI58763.1|	Ckmt2 protein [Rattus norvegicus]	1562	47899	33	26	23	18	61.1	8.64	4323	1	1	1	873.405	2617.19	3	2615.32	1.8696	0	69.41	8.6e-05	R	LIDDHFLFDKPVSPLLTCAGMAR	D
11	gi|165971287|gb|AAI58763.1|	Ckmt2 protein [Rattus norvegicus]	1562	47899	33	26	23	18	61.1	8.64	4329	1	1	1	877.702	2630.08	3	2631.32	-1.2341	0	53.23	0.0036	R	LIDDHFLFDKPVSPLLTCAGMAR	D	Oxidation (M)	0.00000000000000000000200.0
11	gi|165971287|gb|AAI58763.1|	Ckmt2 protein [Rattus norvegicus]	1562	47899	33	26	23	18	61.1	8.64	4330	1	1	1	1316.26	2630.51	2	2630.25	0.2588	0	99.67	8.3e-08	K	TVGMVAGDEESYEVFADLFDPVIK	L
11	gi|165971287|gb|AAI58763.1|	Ckmt2 protein [Rattus norvegicus]	1562	47899	33	26	23	18	61.1	8.64	4331	1	1	1	878.311	2631.91	3	2630.25	1.6658	0	63.07	0.00038	K	TVGMVAGDEESYEVFADLFDPVIK	L
11	gi|165971287|gb|AAI58763.1|	Ckmt2 protein [Rattus norvegicus]	1562	47899	33	26	23	18	61.1	8.64	4338	1	1	1	1324.65	2647.28	2	2646.24	1.0417	0	89.07	9.7e-07	K	TVGMVAGDEESYEVFADLFDPVIK	L	Oxidation (M)	0.000200000000000000000000.0
11	gi|165971287|gb|AAI58763.1|	Ckmt2 protein [Rattus norvegicus]	1562	47899	33	26	23	18	61.1	8.64	4339	1	1	1	883.453	2647.34	3	2646.24	1.0951	0	62.26	0.00046	K	TVGMVAGDEESYEVFADLFDPVIK	L	Oxidation (M)	0.000200000000000000000000.0
11	gi|165971287|gb|AAI58763.1|	Ckmt2 protein [Rattus norvegicus]	1562	47899	33	26	23	18	61.1	8.64	4390	1	1	1	926.513	2776.52	3	2775.3	1.2177	0	63	0.00036	K	MTPSGYTLDQCIQTGVDNPGHPFIK	T			10.9
12	gi|93279422|pdb|2F43|A	Chain A, Rat Liver F1-Atpase	1143	55347	31	17	23	12	44.9	8.28	1699	1	1	1	408.26	814.506	2	814.455	0.0508	0	32.07	0.95	R	ELIIGDR	Q
12	gi|93279422|pdb|2F43|A	Chain A, Rat Liver F1-Atpase	1143	55347	31	17	23	12	44.9	8.28	1862	1	1	1	431.506	860.997	2	859.495	1.5018	0	36.76	0.31	R	QMSLLLR	R
12	gi|93279422|pdb|2F43|A	Chain A, Rat Liver F1-Atpase	1143	55347	31	17	23	12	44.9	8.28	1872	1	1	1	864.265	863.258	1	863.406	-0.1479	0	30.52	1.2	R	LTDADAMK	Y
12	gi|93279422|pdb|2F43|A	Chain A, Rat Liver F1-Atpase	1143	55347	31	17	23	12	44.9	8.28	1873	1	1	1	432.665	863.316	2	863.406	-0.0897	0	33.29	0.62	R	LTDADAMK	Y
12	gi|93279422|pdb|2F43|A	Chain A, Rat Liver F1-Atpase	1143	55347	31	17	23	12	44.9	8.28	1918	1	1	1	438.931	875.848	2	875.49	0.3584	0	37.02	0.27	R	QMSLLLR	R	Oxidation (M)	0.0100000.0
12	gi|93279422|pdb|2F43|A	Chain A, Rat Liver F1-Atpase	1143	55347	31	17	23	12	44.9	8.28	2201	1	1	1	500.918	999.822	2	999.571	0.2503	0	43.64	0.061	R	VLSIGDGIAR	V
12	gi|93279422|pdb|2F43|A	Chain A, Rat Liver F1-Atpase	1143	55347	31	17	23	12	44.9	8.28	2204	1	1	1	501.264	1000.51	2	1000.6	-0.0899	1	34.67	0.48	K	RSTVAQLVK	R
12	gi|93279422|pdb|2F43|A	Chain A, Rat Liver F1-Atpase	1143	55347	31	17	23	12	44.9	8.28	2241	1	1	1	1026.43	1025.43	1	1025.59	-0.1616	0	37.49	0.2	K	AVDSLVPIGR	G
12	gi|93279422|pdb|2F43|A	Chain A, Rat Liver F1-Atpase	1143	55347	31	17	23	12	44.9	8.28	2359	1	1	1	559.834	1117.65	2	1117.6	0.0562	1	34.52	0.47	K	ISEQSDAKLK	E
12	gi|93279422|pdb|2F43|A	Chain A, Rat Liver F1-Atpase	1143	55347	31	17	23	12	44.9	8.28	2427	1	1	1	1171.34	1170.33	1	1170.62	-0.2942	0	39.93	0.12	R	VVDALGNAIDGK	G
12	gi|93279422|pdb|2F43|A	Chain A, Rat Liver F1-Atpase	1143	55347	31	17	23	12	44.9	8.28	2542	1	1	1	632.519	1263.02	2	1263.59	-0.5717	1	35.28	0.36	R	SDGKISEQSDAK	L
12	gi|93279422|pdb|2F43|A	Chain A, Rat Liver F1-Atpase	1143	55347	31	17	23	12	44.9	8.28	2582	1	1	1	1287.43	1286.42	1	1286.69	-0.2678	0	50.94	0.0097	K	HALIIYDDLSK	Q
12	gi|93279422|pdb|2F43|A	Chain A, Rat Liver F1-Atpase	1143	55347	31	17	23	12	44.9	8.28	2585	1	1	1	644.651	1287.29	2	1286.69	0.5998	0	78.24	1.8e-05	K	HALIIYDDLSK	Q
12	gi|93279422|pdb|2F43|A	Chain A, Rat Liver F1-Atpase	1143	55347	31	17	23	12	44.9	8.28	2586	1	1	1	1288.45	1287.44	1	1286.69	0.7576	0	58.78	0.0016	K	HALIIYDDLSK	Q
12	gi|93279422|pdb|2F43|A	Chain A, Rat Liver F1-Atpase	1143	55347	31	17	23	12	44.9	8.28	2639	1	1	1	1316.47	1315.46	1	1315.73	-0.2726	0	46.38	0.028	K	TSIAIDTIINQK	R
12	gi|93279422|pdb|2F43|A	Chain A, Rat Liver F1-Atpase	1143	55347	31	17	23	12	44.9	8.28	2642	1	1	1	659.452	1316.89	2	1315.73	1.1545	0	62.47	0.00069	K	TSIAIDTIINQK	R
12	gi|93279422|pdb|2F43|A	Chain A, Rat Liver F1-Atpase	1143	55347	31	17	23	12	44.9	8.28	2668	1	1	1	669.55	1337.08	2	1335.67	1.4139	0	72.61	6e-05	K	EIVTNFLAGFEP	-
12	gi|93279422|pdb|2F43|A	Chain A, Rat Liver F1-Atpase	1143	55347	31	17	23	12	44.9	8.28	2703	1	1	1	680.095	1358.18	2	1357.74	0.4371	1	40.12	0.12	R	ISVREPMQTGIK	A
12	gi|93279422|pdb|2F43|A	Chain A, Rat Liver F1-Atpase	1143	55347	31	17	23	12	44.9	8.28	2720	1	1	1	687.429	1372.84	2	1373.73	-0.8903	1	45.61	0.033	R	ISVREPMQTGIK	A	Oxidation (M)	0.000000100000.0
12	gi|93279422|pdb|2F43|A	Chain A, Rat Liver F1-Atpase	1143	55347	31	17	23	12	44.9	8.28	2727	1	1	1	688.565	1375.12	2	1373.73	1.3815	1	55.04	0.0037	R	ISVREPMQTGIK	A	Oxidation (M)	0.000000100000.0
12	gi|93279422|pdb|2F43|A	Chain A, Rat Liver F1-Atpase	1143	55347	31	17	23	12	44.9	8.28	2814	1	1	1	720.106	1438.2	2	1438.66	-0.4638	0	46.12	0.027	K	TGTAEMSSILEER	I	Oxidation (M)	0.0000010000000.0
12	gi|93279422|pdb|2F43|A	Chain A, Rat Liver F1-Atpase	1143	55347	31	17	23	12	44.9	8.28	2816	1	1	1	720.175	1438.33	2	1437.84	0.4932	0	52.4	0.0063	K	GIRPAINVGLSVSR	V
12	gi|93279422|pdb|2F43|A	Chain A, Rat Liver F1-Atpase	1143	55347	31	17	23	12	44.9	8.28	2869	1	1	1	491.983	1472.93	3	1471.84	1.093	1	37	0.23	K	TSIAIDTIINQKR	F
12	gi|93279422|pdb|2F43|A	Chain A, Rat Liver F1-Atpase	1143	55347	31	17	23	12	44.9	8.28	3031	1	1	1	788.595	1575.17	2	1574.78	0.3956	0	53.26	0.0053	R	ILGADTSVDLEETGR	V
12	gi|93279422|pdb|2F43|A	Chain A, Rat Liver F1-Atpase	1143	55347	31	17	23	12	44.9	8.28	3074	1	1	1	806.158	1610.3	2	1609.87	0.4331	0	63.98	0.00042	R	TGAIVDVPVGDELLGR	V
12	gi|93279422|pdb|2F43|A	Chain A, Rat Liver F1-Atpase	1143	55347	31	17	23	12	44.9	8.28	3158	1	1	1	834.155	1666.3	2	1666.79	-0.4919	0	93.49	4.7e-07	R	NVQAEEMVEFSSGLK	G
12	gi|93279422|pdb|2F43|A	Chain A, Rat Liver F1-Atpase	1143	55347	31	17	23	12	44.9	8.28	3177	1	1	1	840.163	1678.31	2	1677.79	0.5227	1	40.69	0.089	-	QKTGTAEMSSILEER	I	Oxidation (M); Gln->pyro-Glu (N-term Q)	2.000000010000000.0
12	gi|93279422|pdb|2F43|A	Chain A, Rat Liver F1-Atpase	1143	55347	31	17	23	12	44.9	8.28	3183	1	1	1	842.429	1682.84	2	1682.78	0.0612	0	93.39	4.7e-07	R	NVQAEEMVEFSSGLK	G	Oxidation (M)	0.000000100000000.0
12	gi|93279422|pdb|2F43|A	Chain A, Rat Liver F1-Atpase	1143	55347	31	17	23	12	44.9	8.28	3204	1	1	1	849.536	1697.06	2	1695.92	1.1422	1	75.08	3.2e-05	R	VVDALGNAIDGKGPVGSK	I
12	gi|93279422|pdb|2F43|A	Chain A, Rat Liver F1-Atpase	1143	55347	31	17	23	12	44.9	8.28	3310	1	1	1	589.955	1766.84	3	1765.97	0.8758	1	54.9	0.0034	K	RTGAIVDVPVGDELLGR	V
12	gi|93279422|pdb|2F43|A	Chain A, Rat Liver F1-Atpase	1143	55347	31	17	23	12	44.9	8.28	4016	1	1	1	780.414	2338.22	3	2337.16	1.0608	0	64.47	0.00031	R	EVAAFAQFGSDLDAATQQLLSR	G			2.92
13	gi|93279422|pdb|2F43|A	Chain A, Rat Liver F1-Atpase	1987	55347	51	42	29	25	61	8.28	1869	1	1	0	422.597	843.18	2	844.502	-1.3216	0	56.44	0.0032	R	STVAQLVK	R
13	gi|93279422|pdb|2F43|A	Chain A, Rat Liver F1-Atpase	1987	55347	51	42	29	25	61	8.28	1986	1	1	0	438.589	875.164	2	875.49	-0.3253	0	37.54	0.26	R	QMSLLLR	R	Oxidation (M)	0.0200000.0
13	gi|93279422|pdb|2F43|A	Chain A, Rat Liver F1-Atpase	1987	55347	51	42	29	25	61	8.28	2058	1	1	0	903.239	902.232	1	902.453	-0.2214	0	34.07	0.59	R	EPMQTGIK	A
13	gi|93279422|pdb|2F43|A	Chain A, Rat Liver F1-Atpase	1987	55347	51	42	29	25	61	8.28	2313	1	1	0	500.963	999.912	2	999.571	0.3402	0	66.15	0.00034	R	VLSIGDGIAR	V
13	gi|93279422|pdb|2F43|A	Chain A, Rat Liver F1-Atpase	1987	55347	51	42	29	25	61	8.28	2360	1	1	0	1026.38	1025.38	1	1025.59	-0.2097	0	41.25	0.084	K	AVDSLVPIGR	G
13	gi|93279422|pdb|2F43|A	Chain A, Rat Liver F1-Atpase	1987	55347	51	42	29	25	61	8.28	2604	1	1	0	1171.37	1170.37	1	1170.62	-0.2589	0	48.58	0.017	R	VVDALGNAIDGK	G
13	gi|93279422|pdb|2F43|A	Chain A, Rat Liver F1-Atpase	1987	55347	51	42	29	25	61	8.28	2809	1	1	0	1287.41	1286.41	1	1286.69	-0.2807	0	58.79	0.0016	K	HALIIYDDLSK	Q
13	gi|93279422|pdb|2F43|A	Chain A, Rat Liver F1-Atpase	1987	55347	51	42	29	25	61	8.28	2812	1	1	0	644.417	1286.82	2	1286.69	0.1315	0	71.97	7.6e-05	K	HALIIYDDLSK	Q
13	gi|93279422|pdb|2F43|A	Chain A, Rat Liver F1-Atpase	1987	55347	51	42	29	25	61	8.28	2816	1	1	0	644.624	1287.23	2	1286.69	0.5457	0	59.68	0.0013	K	HALIIYDDLSK	Q
13	gi|93279422|pdb|2F43|A	Chain A, Rat Liver F1-Atpase	1987	55347	51	42	29	25	61	8.28	2879	1	1	0	1316.39	1315.38	1	1315.73	-0.3531	0	51.58	0.0085	K	TSIAIDTIINQK	R
13	gi|93279422|pdb|2F43|A	Chain A, Rat Liver F1-Atpase	1987	55347	51	42	29	25	61	8.28	2881	1	1	0	1317.5	1316.49	1	1315.73	0.7531	0	52.83	0.0065	K	TSIAIDTIINQK	R
13	gi|93279422|pdb|2F43|A	Chain A, Rat Liver F1-Atpase	1987	55347	51	42	29	25	61	8.28	2910	1	1	0	1338.47	1337.46	1	1335.67	1.7885	0	34.78	0.37	K	EIVTNFLAGFEP	-
13	gi|93279422|pdb|2F43|A	Chain A, Rat Liver F1-Atpase	1987	55347	51	42	29	25	61	8.28	2952	1	1	0	680.043	1358.07	2	1357.74	0.3319	1	51.98	0.0077	R	ISVREPMQTGIK	A
13	gi|93279422|pdb|2F43|A	Chain A, Rat Liver F1-Atpase	1987	55347	51	42	29	25	61	8.28	2982	1	1	0	687.955	1373.9	2	1373.73	0.1614	1	43.18	0.058	R	ISVREPMQTGIK	A	Oxidation (M)	0.000000200000.0
13	gi|93279422|pdb|2F43|A	Chain A, Rat Liver F1-Atpase	1987	55347	51	42	29	25	61	8.28	3065	1	1	1	712.507	1423	2	1422.67	0.3326	0	85.41	3.2e-06	K	TGTAEMSSILEER	I
13	gi|93279422|pdb|2F43|A	Chain A, Rat Liver F1-Atpase	1987	55347	51	42	29	25	61	8.28	3097	1	1	1	720.07	1438.13	2	1438.66	-0.5349	0	91.76	7.3e-07	K	TGTAEMSSILEER	I	Oxidation (M)	0.0000020000000.0
13	gi|93279422|pdb|2F43|A	Chain A, Rat Liver F1-Atpase	1987	55347	51	42	29	25	61	8.28	3099	1	1	1	720.949	1439.88	2	1438.66	1.2229	0	49	0.014	K	TGTAEMSSILEER	I	Oxidation (M)	0.0000020000000.0
13	gi|93279422|pdb|2F43|A	Chain A, Rat Liver F1-Atpase	1987	55347	51	42	29	25	61	8.28	3100	1	1	1	721.078	1440.14	2	1438.66	1.4803	0	63.21	0.00053	K	TGTAEMSSILEER	I	Oxidation (M)	0.0000020000000.0
13	gi|93279422|pdb|2F43|A	Chain A, Rat Liver F1-Atpase	1987	55347	51	42	29	25	61	8.28	3231	1	1	0	753.545	1505.08	2	1504.77	0.3028	2	44.91	0.035	R	SDGKISEQSDAKLK	E
13	gi|93279422|pdb|2F43|A	Chain A, Rat Liver F1-Atpase	1987	55347	51	42	29	25	61	8.28	3302	1	1	0	776.674	1551.33	2	1552.73	-1.3976	0	79.88	1.1e-05	R	EAYPGDVFYLHSR	L
13	gi|93279422|pdb|2F43|A	Chain A, Rat Liver F1-Atpase	1987	55347	51	42	29	25	61	8.28	3335	1	1	0	787.433	1572.85	2	1574.78	-1.928	0	76.68	2.4e-05	R	ILGADTSVDLEETGR	V
13	gi|93279422|pdb|2F43|A	Chain A, Rat Liver F1-Atpase	1987	55347	51	42	29	25	61	8.28	3337	1	1	0	788.48	1574.94	2	1574.78	0.1659	0	74.05	4.4e-05	R	ILGADTSVDLEETGR	V
13	gi|93279422|pdb|2F43|A	Chain A, Rat Liver F1-Atpase	1987	55347	51	42	29	25	61	8.28	3339	1	1	0	788.948	1575.88	2	1574.78	1.1025	0	87.34	2.1e-06	R	ILGADTSVDLEETGR	V
13	gi|93279422|pdb|2F43|A	Chain A, Rat Liver F1-Atpase	1987	55347	51	42	29	25	61	8.28	3344	1	1	0	790.024	1578.03	2	1576.85	1.1827	1	65.79	0.00029	K	LKEIVTNFLAGFEP	-
13	gi|93279422|pdb|2F43|A	Chain A, Rat Liver F1-Atpase	1987	55347	51	42	29	25	61	8.28	3379	1	1	0	803.58	1605.15	2	1605.82	-0.6729	1	40.18	0.1	K	QVAGTMKLELAQYR	E	Gln->pyro-Glu (N-term Q); Oxidation (M)	1.00000200000000.0
13	gi|93279422|pdb|2F43|A	Chain A, Rat Liver F1-Atpase	1987	55347	51	42	29	25	61	8.28	3381	1	1	0	804.592	1607.17	2	1606.85	0.3195	1	89.04	1.3e-06	K	QVAGTMKLELAQYR	E
13	gi|93279422|pdb|2F43|A	Chain A, Rat Liver F1-Atpase	1987	55347	51	42	29	25	61	8.28	3386	1	1	0	806.125	1610.24	2	1609.87	0.3679	0	61.95	0.00067	R	TGAIVDVPVGDELLGR	V
13	gi|93279422|pdb|2F43|A	Chain A, Rat Liver F1-Atpase	1987	55347	51	42	29	25	61	8.28	3477	1	1	1	832.031	1662.05	2	1661.79	0.2542	1	88.29	1.6e-06	-	QKTGTAEMSSILEER	I	Gln->pyro-Glu (N-term Q)	1.000000000000000.0
13	gi|93279422|pdb|2F43|A	Chain A, Rat Liver F1-Atpase	1987	55347	51	42	29	25	61	8.28	3487	1	1	0	834.351	1666.69	2	1666.79	-0.0995	0	68.41	0.00015	R	NVQAEEMVEFSSGLK	G
13	gi|93279422|pdb|2F43|A	Chain A, Rat Liver F1-Atpase	1987	55347	51	42	29	25	61	8.28	3489	1	1	0	835.048	1668.08	2	1666.79	1.2939	0	89.72	1.1e-06	R	NVQAEEMVEFSSGLK	G
13	gi|93279422|pdb|2F43|A	Chain A, Rat Liver F1-Atpase	1987	55347	51	42	29	25	61	8.28	3491	1	1	0	557.115	1668.32	3	1666.79	1.5367	0	30.93	0.84	R	NVQAEEMVEFSSGLK	G
13	gi|93279422|pdb|2F43|A	Chain A, Rat Liver F1-Atpase	1987	55347	51	42	29	25	61	8.28	3508	1	1	1	840.069	1678.12	2	1677.79	0.3357	1	60.11	0.001	-	QKTGTAEMSSILEER	I	Gln->pyro-Glu (N-term Q); Oxidation (M)	1.000000020000000.0
13	gi|93279422|pdb|2F43|A	Chain A, Rat Liver F1-Atpase	1987	55347	51	42	29	25	61	8.28	3515	1	1	0	842.362	1682.71	2	1682.78	-0.0729	0	109.99	1e-08	R	NVQAEEMVEFSSGLK	G	Oxidation (M)	0.000000200000000.0
13	gi|93279422|pdb|2F43|A	Chain A, Rat Liver F1-Atpase	1987	55347	51	42	29	25	61	8.28	3516	1	1	0	842.412	1682.81	2	1682.78	0.0269	0	39.99	0.1	R	NVQAEEMVEFSSGLK	G	Oxidation (M)	0.000000200000000.0
13	gi|93279422|pdb|2F43|A	Chain A, Rat Liver F1-Atpase	1987	55347	51	42	29	25	61	8.28	3541	1	1	0	566.632	1696.87	3	1695.92	0.9574	1	56.55	0.0022	R	VVDALGNAIDGKGPVGSK	I
13	gi|93279422|pdb|2F43|A	Chain A, Rat Liver F1-Atpase	1987	55347	51	42	29	25	61	8.28	3542	1	1	0	849.561	1697.11	2	1695.92	1.1924	1	38.3	0.15	R	VVDALGNAIDGKGPVGSK	I
13	gi|93279422|pdb|2F43|A	Chain A, Rat Liver F1-Atpase	1987	55347	51	42	29	25	61	8.28	3551	1	1	0	852.058	1702.1	2	1700.87	1.2271	1	53.02	0.0051	R	DNGKHALIIYDDLSK	Q
13	gi|93279422|pdb|2F43|A	Chain A, Rat Liver F1-Atpase	1987	55347	51	42	29	25	61	8.28	3572	1	1	0	857.246	1712.48	2	1712.93	-0.4535	1	61.9	0.00067	R	QTGKTSIAIDTIINQK	R	Gln->pyro-Glu (N-term Q)	1.0000000000000000.0
13	gi|93279422|pdb|2F43|A	Chain A, Rat Liver F1-Atpase	1987	55347	51	42	29	25	61	8.28	3666	1	1	0	884.178	1766.34	2	1765.97	0.3737	1	86.65	2.3e-06	K	RTGAIVDVPVGDELLGR	V
13	gi|93279422|pdb|2F43|A	Chain A, Rat Liver F1-Atpase	1987	55347	51	42	29	25	61	8.28	3894	1	1	0	659.539	1975.59	3	1975.05	0.542	1	54.41	0.0035	K	HALIIYDDLSKQAVAYR	Q
13	gi|93279422|pdb|2F43|A	Chain A, Rat Liver F1-Atpase	1987	55347	51	42	29	25	61	8.28	3992	1	1	0	1052.03	2102.05	2	2103.03	-0.9756	0	40.29	0.087	K	GMSLNLEPDNVGVVVFGNDK	L
13	gi|93279422|pdb|2F43|A	Chain A, Rat Liver F1-Atpase	1987	55347	51	42	29	25	61	8.28	3993	1	1	0	1052.12	2102.24	2	2103.03	-0.7957	0	127.13	1.8e-10	K	GMSLNLEPDNVGVVVFGNDK	L
13	gi|93279422|pdb|2F43|A	Chain A, Rat Liver F1-Atpase	1987	55347	51	42	29	25	61	8.28	3995	1	1	0	702.062	2103.16	3	2103.03	0.1321	0	59.44	0.001	K	GMSLNLEPDNVGVVVFGNDK	L
13	gi|93279422|pdb|2F43|A	Chain A, Rat Liver F1-Atpase	1987	55347	51	42	29	25	61	8.28	4162	1	1	0	1146.45	2290.88	2	2291.13	-0.2471	0	55.36	0.0025	K	QGQYSPMAIEEQVAVIYAGVR	G	Gln->pyro-Glu (N-term Q)	1.000000000000000000000.0
13	gi|93279422|pdb|2F43|A	Chain A, Rat Liver F1-Atpase	1987	55347	51	42	29	25	61	8.28	4169	1	1	0	1155.31	2308.6	2	2308.15	0.4446	0	92.42	4.9e-07	K	QGQYSPMAIEEQVAVIYAGVR	G
13	gi|93279422|pdb|2F43|A	Chain A, Rat Liver F1-Atpase	1987	55347	51	42	29	25	61	8.28	4171	1	1	0	770.737	2309.19	3	2308.15	1.0368	0	52.37	0.0049	K	QGQYSPMAIEEQVAVIYAGVR	G
13	gi|93279422|pdb|2F43|A	Chain A, Rat Liver F1-Atpase	1987	55347	51	42	29	25	61	8.28	4192	1	1	0	1170.06	2338.1	2	2337.16	0.944	0	116.99	1.8e-09	R	EVAAFAQFGSDLDAATQQLLSR	G
13	gi|93279422|pdb|2F43|A	Chain A, Rat Liver F1-Atpase	1987	55347	51	42	29	25	61	8.28	4313	1	1	0	852.865	2555.57	3	2556.34	-0.7649	1	55.83	0.002	R	ILGADTSVDLEETGRVLSIGDGIAR	V
13	gi|93279422|pdb|2F43|A	Chain A, Rat Liver F1-Atpase	1987	55347	51	42	29	25	61	8.28	4463	1	1	0	1130.39	3388.15	3	3387.58	0.5746	0	98.47	8.2e-08	K	YTIVVSATASDAAPLQYLAPYSGCSMGEYFR	D
13	gi|93279422|pdb|2F43|A	Chain A, Rat Liver F1-Atpase	1987	55347	51	42	29	25	61	8.28	4464	1	1	0	1695.72	3389.43	2	3387.58	1.8494	0	62.99	0.00029	K	YTIVVSATASDAAPLQYLAPYSGCSMGEYFR	D
13	gi|93279422|pdb|2F43|A	Chain A, Rat Liver F1-Atpase	1987	55347	51	42	29	25	61	8.28	4465	1	1	0	1135.59	3403.73	3	3403.57	0.159	0	92.72	3e-07	K	YTIVVSATASDAAPLQYLAPYSGCSMGEYFR	D	Oxidation (M)	0.0000000000000000000000000200000.0	13.43
14	gi|56929|emb|CAA33799.1|	unnamed protein product [Rattus norvegicus]	2143	58294	38	31	30	24	61.2	6.63	2156	1	1	1	945.212	944.204	1	944.511	-0.307	0	42.37	0.082	R	VNLAMNVGK	A
14	gi|56929|emb|CAA33799.1|	unnamed protein product [Rattus norvegicus]	2143	58294	38	31	30	24	61.2	6.63	2173	1	1	1	477.902	953.79	2	952.473	1.3176	0	43.09	0.052	K	IENHEGVR	R
14	gi|56929|emb|CAA33799.1|	unnamed protein product [Rattus norvegicus]	2143	58294	38	31	30	24	61.2	6.63	2248	1	1	1	495.952	989.889	2	989.554	0.3345	0	42.17	0.084	R	LLFEELAR	A
14	gi|56929|emb|CAA33799.1|	unnamed protein product [Rattus norvegicus]	2143	58294	38	31	30	24	61.2	6.63	2294	1	1	1	1019.22	1018.22	1	1018.51	-0.2917	0	30.7	1.2	K	GDYPLEAVR	M
14	gi|56929|emb|CAA33799.1|	unnamed protein product [Rattus norvegicus]	2143	58294	38	31	30	24	61.2	6.63	2443	1	1	1	559.652	1117.29	2	1117.6	-0.3089	1	56.15	0.0032	K	GSGTAEVELKK	G
14	gi|56929|emb|CAA33799.1|	unnamed protein product [Rattus norvegicus]	2143	58294	38	31	30	24	61.2	6.63	2568	1	1	1	604.937	1207.86	2	1206.64	1.2236	1	54.08	0.0044	R	SVEMLKEMIK	S
14	gi|56929|emb|CAA33799.1|	unnamed protein product [Rattus norvegicus]	2143	58294	38	31	30	24	61.2	6.63	2579	1	1	1	607.306	1212.6	2	1212.57	0.0286	0	67.27	0.00022	K	ITLDNAYMEK	C	Oxidation (M)	0.0000000200.0
14	gi|56929|emb|CAA33799.1|	unnamed protein product [Rattus norvegicus]	2143	58294	38	31	30	24	61.2	6.63	2848	1	1	1	681.348	1360.68	2	1358.7	1.9835	0	77.72	2e-05	R	NTGIICTIGPASR	S
14	gi|56929|emb|CAA33799.1|	unnamed protein product [Rattus norvegicus]	2143	58294	38	31	30	24	61.2	6.63	2903	1	1	1	697.884	1393.75	2	1393.77	-0.0142	1	59.03	0.0014	K	IISKIENHEGVR	R
14	gi|56929|emb|CAA33799.1|	unnamed protein product [Rattus norvegicus]	2143	58294	38	31	30	24	61.2	6.63	3048	1	1	1	735.089	1468.16	2	1467.67	0.4925	0	51.58	0.0075	K	CDENILWLDYK	N
14	gi|56929|emb|CAA33799.1|	unnamed protein product [Rattus norvegicus]	2143	58294	38	31	30	24	61.2	6.63	3059	1	1	1	737.273	1472.53	2	1472.8	-0.2698	0	109.64	1.3e-08	K	CLAAALIVLTESGR	S
14	gi|56929|emb|CAA33799.1|	unnamed protein product [Rattus norvegicus]	2143	58294	38	31	30	24	61.2	6.63	3250	1	1	1	794.997	1587.98	2	1586.76	1.2217	0	93.25	5.4e-07	K	DAVLDAWAEDVDLR	V
14	gi|56929|emb|CAA33799.1|	unnamed protein product [Rattus norvegicus]	2143	58294	38	31	30	24	61.2	6.63	3314	1	1	1	818.956	1635.9	2	1635.88	0.014	0	74.44	3.7e-05	K	GVNLPGAAVDLPAVSEK	D
14	gi|56929|emb|CAA33799.1|	unnamed protein product [Rattus norvegicus]	2143	58294	38	31	30	24	61.2	6.63	3365	1	1	1	833.21	1664.41	2	1664.81	-0.4026	0	62.74	0.00057	R	FDEILEASDGIMVAR	G
14	gi|56929|emb|CAA33799.1|	unnamed protein product [Rattus norvegicus]	2143	58294	38	31	30	24	61.2	6.63	3559	1	1	1	899.153	1796.29	2	1794.86	1.4285	0	85.5	2.8e-06	K	GADYLVTEVENGGSLGSK	K
14	gi|56929|emb|CAA33799.1|	unnamed protein product [Rattus norvegicus]	2143	58294	38	31	30	24	61.2	6.63	3596	1	1	1	912.035	1822.06	2	1820.91	1.1467	1	80.47	9.2e-06	R	RFDEILEASDGIMVAR	G
14	gi|56929|emb|CAA33799.1|	unnamed protein product [Rattus norvegicus]	2143	58294	38	31	30	24	61.2	6.63	3599	1	1	1	914.84	1827.66	2	1827.01	0.6505	1	45.93	0.025	R	GDLGIEIPAEKVFLAQK	M
14	gi|56929|emb|CAA33799.1|	unnamed protein product [Rattus norvegicus]	2143	58294	38	31	30	24	61.2	6.63	3609	1	1	1	920.059	1838.1	2	1836.9	1.1991	1	83.96	4e-06	R	RFDEILEASDGIMVAR	G	Oxidation (M)	0.0000000000002000.0
14	gi|56929|emb|CAA33799.1|	unnamed protein product [Rattus norvegicus]	2143	58294	38	31	30	24	61.2	6.63	3636	1	1	1	931.068	1860.12	2	1858.89	1.2283	0	90.71	8.5e-07	K	FGVEQDVDMVFASFIR	K
14	gi|56929|emb|CAA33799.1|	unnamed protein product [Rattus norvegicus]	2143	58294	38	31	30	24	61.2	6.63	3658	1	1	1	939.014	1876.01	2	1874.89	1.1252	0	112.97	4.9e-09	K	FGVEQDVDMVFASFIR	K	Oxidation (M)	0.0000000020000000.0
14	gi|56929|emb|CAA33799.1|	unnamed protein product [Rattus norvegicus]	2143	58294	38	31	30	24	61.2	6.63	3660	1	1	1	939.092	1876.17	2	1875.96	0.2073	0	105.92	2.5e-08	R	AGKPVICATQMLESMIK	K
14	gi|56929|emb|CAA33799.1|	unnamed protein product [Rattus norvegicus]	2143	58294	38	31	30	24	61.2	6.63	3661	1	1	1	626.459	1876.36	3	1875.96	0.3938	0	47.63	0.017	R	AGKPVICATQMLESMIK	K
14	gi|56929|emb|CAA33799.1|	unnamed protein product [Rattus norvegicus]	2143	58294	38	31	30	24	61.2	6.63	3669	1	1	1	942.564	1883.11	2	1882.9	0.2169	0	64.26	0.00037	R	LNFSHGTHEYHAETIK	N
14	gi|56929|emb|CAA33799.1|	unnamed protein product [Rattus norvegicus]	2143	58294	38	31	30	24	61.2	6.63	3671	1	1	1	629.029	1884.06	3	1882.9	1.1684	0	47.55	0.018	R	LNFSHGTHEYHAETIK	N
14	gi|56929|emb|CAA33799.1|	unnamed protein product [Rattus norvegicus]	2143	58294	38	31	30	24	61.2	6.63	3704	1	1	1	955.028	1908.04	2	1907.95	0.0888	0	60.37	0.00088	R	AGKPVICATQMLESMIK	K	2 Oxidation (M)	0.00000000002000200.0
14	gi|56929|emb|CAA33799.1|	unnamed protein product [Rattus norvegicus]	2143	58294	38	31	30	24	61.2	6.63	3720	1	1	1	642.191	1923.55	3	1922.96	0.5922	1	32.32	0.55	K	GADYLVTEVENGGSLGSKK	G
14	gi|56929|emb|CAA33799.1|	unnamed protein product [Rattus norvegicus]	2143	58294	38	31	30	24	61.2	6.63	3863	1	1	1	1027.57	2053.12	2	2052	1.1172	1	81.19	6.9e-06	K	EKGADYLVTEVENGGSLGSK	K
14	gi|56929|emb|CAA33799.1|	unnamed protein product [Rattus norvegicus]	2143	58294	38	31	30	24	61.2	6.63	3983	1	1	1	727.952	2180.83	3	2180.1	0.7371	2	63.58	0.00039	K	EKGADYLVTEVENGGSLGSKK	G
14	gi|56929|emb|CAA33799.1|	unnamed protein product [Rattus norvegicus]	2143	58294	38	31	30	24	61.2	6.63	4066	1	1	1	1130.63	2259.25	2	2259	0.2447	0	116.8	1.8e-09	R	ASSQSTDPLEAMAMGSVEASYK	C
14	gi|56929|emb|CAA33799.1|	unnamed protein product [Rattus norvegicus]	2143	58294	38	31	30	24	61.2	6.63	4097	1	1	1	1146.62	2291.22	2	2290.99	0.2267	0	111.38	6.2e-09	R	ASSQSTDPLEAMAMGSVEASYK	C	2 Oxidation (M)	0.0000000000020200000000.0
14	gi|56929|emb|CAA33799.1|	unnamed protein product [Rattus norvegicus]	2143	58294	38	31	30	24	61.2	6.63	4135	1	1	1	1175.06	2348.1	2	2348.26	-0.1556	1	95.32	2.5e-07	K	GVNLPGAAVDLPAVSEKDIQDLK	F
14	gi|56929|emb|CAA33799.1|	unnamed protein product [Rattus norvegicus]	2143	58294	38	31	30	24	61.2	6.63	4185	1	1	1	1218.17	2434.33	2	2434.27	0.0553	0	42.13	0.05	R	AATESFASDPILYRPVAVALDTK	G
14	gi|56929|emb|CAA33799.1|	unnamed protein product [Rattus norvegicus]	2143	58294	38	31	30	24	61.2	6.63	4187	1	1	1	812.928	2435.76	3	2434.27	1.4879	0	38.14	0.13	R	AATESFASDPILYRPVAVALDTK	G
14	gi|56929|emb|CAA33799.1|	unnamed protein product [Rattus norvegicus]	2143	58294	38	31	30	24	61.2	6.63	4217	1	1	1	1247.21	2492.4	2	2493.14	-0.7402	0	146.49	1.8e-12	R	AEGSDVANAVLDGADCIMLSGETAK	G
14	gi|56929|emb|CAA33799.1|	unnamed protein product [Rattus norvegicus]	2143	58294	38	31	30	24	61.2	6.63	4226	1	1	1	835.329	2502.96	3	2501.26	1.7014	1	37.21	0.15	R	GIFPVLCKDAVLDAWAEDVDLR	V
14	gi|56929|emb|CAA33799.1|	unnamed protein product [Rattus norvegicus]	2143	58294	38	31	30	24	61.2	6.63	4230	1	1	1	1255.68	2509.35	2	2509.13	0.2155	0	121.05	6.1e-10	R	AEGSDVANAVLDGADCIMLSGETAK	G	Oxidation (M)	0.0000000000000000020000000.0
14	gi|56929|emb|CAA33799.1|	unnamed protein product [Rattus norvegicus]	2143	58294	38	31	30	24	61.2	6.63	4293	1	1	1	883.361	2647.06	3	2646.23	0.8274	1	34.79	0.26	K	ITLDNAYMEKCDENILWLDYK	N
14	gi|56929|emb|CAA33799.1|	unnamed protein product [Rattus norvegicus]	2143	58294	38	31	30	24	61.2	6.63	4466	1	1	1	1165.28	3492.82	3	3493.63	-0.8158	1	153.24	2.6e-13	R	AEGSDVANAVLDGADCIMLSGETAKGDYPLEAVR	M			8.3
15	gi|38541404|gb|AAH61999.1|	Aconitase 2, mitochondrial [Rattus norvegicus]	973	86121	21	14	18	12	29.1	7.87	1775	1	1	1	401.035	800.056	2	799.517	0.539	0	35.35	0.42	K	VAGILTVK	G
15	gi|38541404|gb|AAH61999.1|	Aconitase 2, mitochondrial [Rattus norvegicus]	973	86121	21	14	18	12	29.1	7.87	1851	1	1	1	410.97	819.926	2	819.46	0.4652	0	34.58	0.45	K	QALAHGLK	C	Gln->pyro-Glu (N-term Q)	1.00000000.0
15	gi|38541404|gb|AAH61999.1|	Aconitase 2, mitochondrial [Rattus norvegicus]	973	86121	21	14	18	12	29.1	7.87	2287	1	1	1	493.451	984.887	2	984.503	0.3837	0	40.99	0.11	K	EGWPLDIR	V
15	gi|38541404|gb|AAH61999.1|	Aconitase 2, mitochondrial [Rattus norvegicus]	973	86121	21	14	18	12	29.1	7.87	2581	1	1	1	600.963	1199.91	2	1198.68	1.2312	0	56.66	0.0027	K	DLEDLQILIK	V
15	gi|38541404|gb|AAH61999.1|	Aconitase 2, mitochondrial [Rattus norvegicus]	973	86121	21	14	18	12	29.1	7.87	2615	1	1	1	612.952	1223.89	2	1224.6	-0.7082	0	41.01	0.088	K	LEAPDADELPR	S
15	gi|38541404|gb|AAH61999.1|	Aconitase 2, mitochondrial [Rattus norvegicus]	973	86121	21	14	18	12	29.1	7.87	2660	1	1	1	624.5	1246.99	2	1246.66	0.3299	0	63.67	0.00053	K	LTGTLSGWTSPK	D
15	gi|38541404|gb|AAH61999.1|	Aconitase 2, mitochondrial [Rattus norvegicus]	973	86121	21	14	18	12	29.1	7.87	3044	1	1	1	737.274	1472.53	2	1471.79	0.7476	0	36.1	0.28	K	DFAPGKPLNCIIK	H
15	gi|38541404|gb|AAH61999.1|	Aconitase 2, mitochondrial [Rattus norvegicus]	973	86121	21	14	18	12	29.1	7.87	3097	1	1	1	751.001	1499.99	2	1499.76	0.2265	1	43.89	0.045	K	FKLEAPDADELPR	S
15	gi|38541404|gb|AAH61999.1|	Aconitase 2, mitochondrial [Rattus norvegicus]	973	86121	21	14	18	12	29.1	7.87	3181	1	1	1	783.173	1564.33	2	1564.73	-0.404	0	55.5	0.003	K	VAMSHFEPSEYIR	Y
15	gi|38541404|gb|AAH61999.1|	Aconitase 2, mitochondrial [Rattus norvegicus]	973	86121	21	14	18	12	29.1	7.87	3199	1	1	1	790.982	1579.95	2	1580.73	-0.7806	0	44.54	0.037	K	VAMSHFEPSEYIR	Y	Oxidation (M)	0.0020000000000.0
15	gi|38541404|gb|AAH61999.1|	Aconitase 2, mitochondrial [Rattus norvegicus]	973	86121	21	14	18	12	29.1	7.87	3203	1	1	1	792.232	1582.45	2	1580.73	1.721	0	32.09	0.65	K	VAMSHFEPSEYIR	Y	Oxidation (M)	0.0020000000000.0
15	gi|38541404|gb|AAH61999.1|	Aconitase 2, mitochondrial [Rattus norvegicus]	973	86121	21	14	18	12	29.1	7.87	3253	1	1	1	544.065	1629.17	3	1627.86	1.3161	2	57.74	0.0019	K	KFKLEAPDADELPR	S
15	gi|38541404|gb|AAH61999.1|	Aconitase 2, mitochondrial [Rattus norvegicus]	973	86121	21	14	18	12	29.1	7.87	3305	1	1	1	834.076	1666.14	2	1666.76	-0.622	0	44.54	0.037	R	WVVIGDENYGEGSSR	E
15	gi|38541404|gb|AAH61999.1|	Aconitase 2, mitochondrial [Rattus norvegicus]	973	86121	21	14	18	12	29.1	7.87	3446	1	1	1	877.93	1753.84	2	1752.87	0.9767	0	107.43	1.8e-08	K	DINQEVYNFLATAGAK	Y
15	gi|38541404|gb|AAH61999.1|	Aconitase 2, mitochondrial [Rattus norvegicus]	973	86121	21	14	18	12	29.1	7.87	3475	1	1	1	889.961	1777.91	2	1777.89	0.0183	0	52.92	0.0054	K	QGLLPLTFADPSDYNK	I
15	gi|38541404|gb|AAH61999.1|	Aconitase 2, mitochondrial [Rattus norvegicus]	973	86121	21	14	18	12	29.1	7.87	3555	1	1	1	923.293	1844.57	2	1844.8	-0.2312	0	87.08	2e-06	R	VGLIGSCTNSSYEDMGR	S
15	gi|38541404|gb|AAH61999.1|	Aconitase 2, mitochondrial [Rattus norvegicus]	973	86121	21	14	18	12	29.1	7.87	3579	1	1	1	931.506	1861	2	1860.8	0.1987	0	55.81	0.0026	R	VGLIGSCTNSSYEDMGR	S	Oxidation (M)	0.00000000000000200.0
15	gi|38541404|gb|AAH61999.1|	Aconitase 2, mitochondrial [Rattus norvegicus]	973	86121	21	14	18	12	29.1	7.87	3589	1	1	1	935.069	1868.12	2	1867.91	0.2177	0	73.66	4.2e-05	K	IVYGHLDDPANQEIER	G
15	gi|38541404|gb|AAH61999.1|	Aconitase 2, mitochondrial [Rattus norvegicus]	973	86121	21	14	18	12	29.1	7.87	3973	1	1	1	759.01	2274.01	3	2273.15	0.86	0	35.21	0.27	K	VAVPSTIHCDHLIEAQLGGEK	D
15	gi|38541404|gb|AAH61999.1|	Aconitase 2, mitochondrial [Rattus norvegicus]	973	86121	21	14	18	12	29.1	7.87	4192	1	1	1	924.14	2769.4	3	2768.5	0.8993	2	47.83	0.012	R	LQLLEPFDKWDGKDLEDLQILIK	V
15	gi|38541404|gb|AAH61999.1|	Aconitase 2, mitochondrial [Rattus norvegicus]	973	86121	21	14	18	12	29.1	7.87	4195	1	1	1	927.505	2779.49	3	2779.44	0.0529	0	61.22	0.00054	R	NDANPETHAFVTSPEIVTALAIAGTLK	F			1.22
16	gi|38541404|gb|AAH61999.1|	Aconitase 2, mitochondrial [Rattus norvegicus]	965	86121	21	16	18	13	31.7	7.87	2333	1	1	1	493.462	984.91	2	984.503	0.4069	0	37.34	0.25	K	EGWPLDIR	V
16	gi|38541404|gb|AAH61999.1|	Aconitase 2, mitochondrial [Rattus norvegicus]	965	86121	21	16	18	13	31.7	7.87	2607	1	1	1	585.802	1169.59	2	1169.68	-0.0867	0	47.2	0.021	R	LNRPLTLSEK	I
16	gi|38541404|gb|AAH61999.1|	Aconitase 2, mitochondrial [Rattus norvegicus]	965	86121	21	16	18	13	31.7	7.87	2695	1	1	1	613.494	1224.97	2	1224.6	0.3753	0	57.87	0.0018	K	LEAPDADELPR	S
16	gi|38541404|gb|AAH61999.1|	Aconitase 2, mitochondrial [Rattus norvegicus]	965	86121	21	16	18	13	31.7	7.87	3116	1	1	1	733.012	1464.01	2	1462.74	1.268	0	57.46	0.002	K	SQFTITPGSEQIR	A
16	gi|38541404|gb|AAH61999.1|	Aconitase 2, mitochondrial [Rattus norvegicus]	965	86121	21	16	18	13	31.7	7.87	3267	1	1	1	778.981	1555.95	2	1555.75	0.2022	0	58.36	0.0016	K	CTTDHISAAGPWLK	F
16	gi|38541404|gb|AAH61999.1|	Aconitase 2, mitochondrial [Rattus norvegicus]	965	86121	21	16	18	13	31.7	7.87	3279	1	1	1	783.194	1564.37	2	1564.73	-0.3616	0	47.31	0.02	K	VAMSHFEPSEYIR	Y
16	gi|38541404|gb|AAH61999.1|	Aconitase 2, mitochondrial [Rattus norvegicus]	965	86121	21	16	18	13	31.7	7.87	3288	1	1	1	785.595	1569.18	2	1567.75	1.4233	1	47.18	0.021	K	FNPETDFLTGKDGK	K
16	gi|38541404|gb|AAH61999.1|	Aconitase 2, mitochondrial [Rattus norvegicus]	965	86121	21	16	18	13	31.7	7.87	3304	1	1	1	791.439	1580.86	2	1580.73	0.1348	0	58.46	0.0015	K	VAMSHFEPSEYIR	Y	Oxidation (M)	0.0020000000000.0
16	gi|38541404|gb|AAH61999.1|	Aconitase 2, mitochondrial [Rattus norvegicus]	965	86121	21	16	18	13	31.7	7.87	3355	1	1	1	544.022	1629.04	3	1627.86	1.1866	2	51.27	0.0085	K	KFKLEAPDADELPR	S
16	gi|38541404|gb|AAH61999.1|	Aconitase 2, mitochondrial [Rattus norvegicus]	965	86121	21	16	18	13	31.7	7.87	3410	1	1	1	834.513	1667.01	2	1666.76	0.2519	0	77.03	2.1e-05	R	WVVIGDENYGEGSSR	E
16	gi|38541404|gb|AAH61999.1|	Aconitase 2, mitochondrial [Rattus norvegicus]	965	86121	21	16	18	13	31.7	7.87	3514	1	1	1	866.491	1730.97	2	1730.75	0.2145	0	31.32	0.78	R	SDFDPGQDTYQHPPK	D
16	gi|38541404|gb|AAH61999.1|	Aconitase 2, mitochondrial [Rattus norvegicus]	965	86121	21	16	18	13	31.7	7.87	3546	1	1	1	584.654	1750.94	3	1750.87	0.0746	1	34.34	0.38	K	CKSQFTITPGSEQIR	A
16	gi|38541404|gb|AAH61999.1|	Aconitase 2, mitochondrial [Rattus norvegicus]	965	86121	21	16	18	13	31.7	7.87	3582	1	1	1	890.211	1778.41	2	1777.89	0.5182	0	33.87	0.43	K	QGLLPLTFADPSDYNK	I
16	gi|38541404|gb|AAH61999.1|	Aconitase 2, mitochondrial [Rattus norvegicus]	965	86121	21	16	18	13	31.7	7.87	3649	1	1	1	923.519	1845.02	2	1844.8	0.221	0	80.92	8.5e-06	R	VGLIGSCTNSSYEDMGR	S
16	gi|38541404|gb|AAH61999.1|	Aconitase 2, mitochondrial [Rattus norvegicus]	965	86121	21	16	18	13	31.7	7.87	3672	1	1	1	931.967	1861.92	2	1860.8	1.1203	0	76.51	2.2e-05	R	VGLIGSCTNSSYEDMGR	S	Oxidation (M)	0.00000000000000200.0
16	gi|38541404|gb|AAH61999.1|	Aconitase 2, mitochondrial [Rattus norvegicus]	965	86121	21	16	18	13	31.7	7.87	3680	1	1	1	935.057	1868.1	2	1867.91	0.1923	0	68.82	0.00013	K	IVYGHLDDPANQEIER	G
16	gi|38541404|gb|AAH61999.1|	Aconitase 2, mitochondrial [Rattus norvegicus]	965	86121	21	16	18	13	31.7	7.87	4104	1	1	1	788.149	2361.42	3	2361.03	0.3988	1	46.75	0.017	R	SDFDPGQDTYQHPPKDSSGQR	V
16	gi|38541404|gb|AAH61999.1|	Aconitase 2, mitochondrial [Rattus norvegicus]	965	86121	21	16	18	13	31.7	7.87	4232	1	1	1	886.709	2657.1	3	2657.36	-0.2557	1	30.57	0.69	K	VAVPSTIHCDHLIEAQLGGEKDLR	R
16	gi|38541404|gb|AAH61999.1|	Aconitase 2, mitochondrial [Rattus norvegicus]	965	86121	21	16	18	13	31.7	7.87	4250	1	1	1	924.215	2769.62	3	2768.5	1.1234	2	58.4	0.0011	R	LQLLEPFDKWDGKDLEDLQILIK	V
16	gi|38541404|gb|AAH61999.1|	Aconitase 2, mitochondrial [Rattus norvegicus]	965	86121	21	16	18	13	31.7	7.87	4251	1	1	1	1390.61	2779.2	2	2779.44	-0.2384	0	92.79	3.8e-07	R	NDANPETHAFVTSPEIVTALAIAGTLK	F
16	gi|38541404|gb|AAH61999.1|	Aconitase 2, mitochondrial [Rattus norvegicus]	965	86121	21	16	18	13	31.7	7.87	4252	1	1	1	927.713	2780.12	3	2779.44	0.6776	0	75.81	1.9e-05	R	NDANPETHAFVTSPEIVTALAIAGTLK	F			1.32
17	gi|53734284|gb|AAH83811.1|	Oxoglutarate (alpha-ketoglutarate) dehydrogenase (lipoamide) [Rattus norvegicus]	539	117419	11	7	11	7	14.8	6.3	2313	1	1	1	506.511	1011.01	2	1010.62	0.3844	0	48.97	0.014	R	LNVLANVIR	K
17	gi|53734284|gb|AAH83811.1|	Oxoglutarate (alpha-ketoglutarate) dehydrogenase (lipoamide) [Rattus norvegicus]	539	117419	11	7	11	7	14.8	6.3	2367	1	1	1	522.044	1042.07	2	1041.66	0.4153	0	37.37	0.24	R	KPLIVFTPK	S
17	gi|53734284|gb|AAH83811.1|	Oxoglutarate (alpha-ketoglutarate) dehydrogenase (lipoamide) [Rattus norvegicus]	539	117419	11	7	11	7	14.8	6.3	2518	1	1	1	576.079	1150.14	2	1149.53	0.6106	0	72.51	6.4e-05	R	DMAEEVAITR	I	Oxidation (M)	0.0200000000.0
17	gi|53734284|gb|AAH83811.1|	Oxoglutarate (alpha-ketoglutarate) dehydrogenase (lipoamide) [Rattus norvegicus]	539	117419	11	7	11	7	14.8	6.3	2656	1	1	1	619.394	1236.77	2	1236.62	0.1566	0	45.74	0.028	K	DVVVDLVCYR	R
17	gi|53734284|gb|AAH83811.1|	Oxoglutarate (alpha-ketoglutarate) dehydrogenase (lipoamide) [Rattus norvegicus]	539	117419	11	7	11	7	14.8	6.3	2797	1	1	1	655.878	1309.74	2	1311.66	-1.9162	1	30.77	0.92	R	STRFEEFLQR	K
17	gi|53734284|gb|AAH83811.1|	Oxoglutarate (alpha-ketoglutarate) dehydrogenase (lipoamide) [Rattus norvegicus]	539	117419	11	7	11	7	14.8	6.3	2954	1	1	1	701.48	1400.95	2	1401.68	-0.7362	0	77.98	1.9e-05	R	FLDTAFDLDAFK	K
17	gi|53734284|gb|AAH83811.1|	Oxoglutarate (alpha-ketoglutarate) dehydrogenase (lipoamide) [Rattus norvegicus]	539	117419	11	7	11	7	14.8	6.3	2957	1	1	1	702.101	1402.19	2	1401.67	0.5204	0	42.11	0.072	K	NQGYYDYVKPR	L
17	gi|53734284|gb|AAH83811.1|	Oxoglutarate (alpha-ketoglutarate) dehydrogenase (lipoamide) [Rattus norvegicus]	539	117419	11	7	11	7	14.8	6.3	3214	1	1	1	772.722	1543.43	2	1542.7	0.7269	0	35.62	0.3	K	ELEQIFCQFDSK	L
17	gi|53734284|gb|AAH83811.1|	Oxoglutarate (alpha-ketoglutarate) dehydrogenase (lipoamide) [Rattus norvegicus]	539	117419	11	7	11	7	14.8	6.3	3367	1	1	1	831.065	1660.12	2	1658.93	1.1872	0	52.22	0.0064	R	IEQLSPFPFDLLLK	E
17	gi|53734284|gb|AAH83811.1|	Oxoglutarate (alpha-ketoglutarate) dehydrogenase (lipoamide) [Rattus norvegicus]	539	117419	11	7	11	7	14.8	6.3	4118	1	1	1	798.411	2392.21	3	2391.25	0.9633	0	60.29	0.00077	R	NITLSLVANPSHLEAADPVVMGK	T	Oxidation (M)	0.00000000000000000000200.0
17	gi|53734284|gb|AAH83811.1|	Oxoglutarate (alpha-ketoglutarate) dehydrogenase (lipoamide) [Rattus norvegicus]	539	117419	11	7	11	7	14.8	6.3	4359	1	1	1	1067.29	3198.84	3	3198.6	0.231	0	54.42	0.0022	R	GHHVAQLDPLGILDADLDSSVPADIISSTDK	L			0.41
18	gi|207497|gb|AAA42288.1|	skeletal muscle beta-tropomyosin [Rattus norvegicus]	2112	32931	50	38	32	28	74.6	4.66	1538	1	1	0	744.279	743.271	1	743.454	-0.1828	0	32.82	0.8	R	LATALQK	L
18	gi|207497|gb|AAA42288.1|	skeletal muscle beta-tropomyosin [Rattus norvegicus]	2112	32931	50	38	32	28	74.6	4.66	2421	1	1	1	546.087	1090.16	2	1091.48	-1.322	0	52.99	0.0065	K	CGDLEEELK	I
18	gi|207497|gb|AAA42288.1|	skeletal muscle beta-tropomyosin [Rattus norvegicus]	2112	32931	50	38	32	28	74.6	4.66	2423	1	1	1	1092.24	1091.23	1	1091.48	-0.2485	0	41.93	0.081	K	CGDLEEELK	I
18	gi|207497|gb|AAA42288.1|	skeletal muscle beta-tropomyosin [Rattus norvegicus]	2112	32931	50	38	32	28	74.6	4.66	2560	1	1	0	1170.45	1169.45	1	1169.67	-0.2182	0	39.91	0.12	K	LVILEGELER	S
18	gi|207497|gb|AAA42288.1|	skeletal muscle beta-tropomyosin [Rattus norvegicus]	2112	32931	50	38	32	28	74.6	4.66	2563	1	1	0	586.137	1170.26	2	1169.67	0.5941	0	58.82	0.0016	K	LVILEGELER	S
18	gi|207497|gb|AAA42288.1|	skeletal muscle beta-tropomyosin [Rattus norvegicus]	2112	32931	50	38	32	28	74.6	4.66	2687	1	1	0	1243.31	1242.3	1	1242.65	-0.343	0	56.08	0.003	R	IQLVEEELDR	A
18	gi|207497|gb|AAA42288.1|	skeletal muscle beta-tropomyosin [Rattus norvegicus]	2112	32931	50	38	32	28	74.6	4.66	2688	1	1	0	622.272	1242.53	2	1242.65	-0.1167	0	61.38	0.00088	R	IQLVEEELDR	A
18	gi|207497|gb|AAA42288.1|	skeletal muscle beta-tropomyosin [Rattus norvegicus]	2112	32931	50	38	32	28	74.6	4.66	2765	1	1	1	428.815	1283.42	3	1282.6	0.8202	1	32.03	0.7	K	YSESVKDAQEK	L
18	gi|207497|gb|AAA42288.1|	skeletal muscle beta-tropomyosin [Rattus norvegicus]	2112	32931	50	38	32	28	74.6	4.66	2767	1	1	1	642.944	1283.87	2	1282.6	1.2688	1	61.18	0.00089	K	YSESVKDAQEK	L
18	gi|207497|gb|AAA42288.1|	skeletal muscle beta-tropomyosin [Rattus norvegicus]	2112	32931	50	38	32	28	74.6	4.66	2787	1	1	0	649.078	1296.14	2	1297.76	-1.6186	1	64.6	0.00038	R	KLVILEGELER	S
18	gi|207497|gb|AAA42288.1|	skeletal muscle beta-tropomyosin [Rattus norvegicus]	2112	32931	50	38	32	28	74.6	4.66	2849	1	1	1	1326.33	1325.32	1	1325.65	-0.3271	0	59.25	0.0014	K	QLEEEQQALQK	K	Gln->pyro-Glu (N-term Q)	1.00000000000.0
18	gi|207497|gb|AAA42288.1|	skeletal muscle beta-tropomyosin [Rattus norvegicus]	2112	32931	50	38	32	28	74.6	4.66	2859	1	1	1	670.929	1339.84	2	1339.66	0.1825	1	38.26	0.18	K	SLEAQADKYSTK	E
18	gi|207497|gb|AAA42288.1|	skeletal muscle beta-tropomyosin [Rattus norvegicus]	2112	32931	50	38	32	28	74.6	4.66	2865	1	1	1	672.206	1342.4	2	1342.67	-0.2758	0	67.35	0.00022	K	QLEEEQQALQK	K
18	gi|207497|gb|AAA42288.1|	skeletal muscle beta-tropomyosin [Rattus norvegicus]	2112	32931	50	38	32	28	74.6	4.66	2963	1	1	0	700.562	1399.11	2	1398.75	0.3631	1	55.4	0.0034	R	RIQLVEEELDR	A
18	gi|207497|gb|AAA42288.1|	skeletal muscle beta-tropomyosin [Rattus norvegicus]	2112	32931	50	38	32	28	74.6	4.66	3026	1	1	0	722.178	1442.34	2	1442.8	-0.4576	1	78.31	1.7e-05	R	LATALQKLEEAEK	A
18	gi|207497|gb|AAA42288.1|	skeletal muscle beta-tropomyosin [Rattus norvegicus]	2112	32931	50	38	32	28	74.6	4.66	3044	1	1	1	728.061	1454.11	2	1453.74	0.367	1	55.74	0.003	K	QLEEEQQALQKK	L	Gln->pyro-Glu (N-term Q)	1.000000000000.0
18	gi|207497|gb|AAA42288.1|	skeletal muscle beta-tropomyosin [Rattus norvegicus]	2112	32931	50	38	32	28	74.6	4.66	3055	1	1	0	730.576	1459.14	2	1459.73	-0.5891	1	67.07	0.00022	K	KATDAEADVASLNR	R
18	gi|207497|gb|AAA42288.1|	skeletal muscle beta-tropomyosin [Rattus norvegicus]	2112	32931	50	38	32	28	74.6	4.66	3057	1	1	0	487.912	1460.71	3	1459.73	0.9862	1	56.98	0.0023	K	KATDAEADVASLNR	R
18	gi|207497|gb|AAA42288.1|	skeletal muscle beta-tropomyosin [Rattus norvegicus]	2112	32931	50	38	32	28	74.6	4.66	3108	1	1	0	496.577	1486.71	3	1487.73	-1.023	1	52.8	0.0058	K	ATDAEADVASLNRR	I
18	gi|207497|gb|AAA42288.1|	skeletal muscle beta-tropomyosin [Rattus norvegicus]	2112	32931	50	38	32	28	74.6	4.66	3111	1	1	0	745.432	1488.85	2	1487.73	1.1161	1	63.66	0.00047	K	ATDAEADVASLNRR	I
18	gi|207497|gb|AAA42288.1|	skeletal muscle beta-tropomyosin [Rattus norvegicus]	2112	32931	50	38	32	28	74.6	4.66	3190	1	1	1	1538.42	1537.42	1	1537.71	-0.2993	0	46.63	0.023	K	TIDDLEDEVYAQK	M
18	gi|207497|gb|AAA42288.1|	skeletal muscle beta-tropomyosin [Rattus norvegicus]	2112	32931	50	38	32	28	74.6	4.66	3191	1	1	1	769.757	1537.5	2	1537.71	-0.216	0	78.43	1.5e-05	K	TIDDLEDEVYAQK	M
18	gi|207497|gb|AAA42288.1|	skeletal muscle beta-tropomyosin [Rattus norvegicus]	2112	32931	50	38	32	28	74.6	4.66	3192	1	1	1	769.976	1537.94	2	1537.71	0.2227	0	32.6	0.61	K	TIDDLEDEVYAQK	M
18	gi|207497|gb|AAA42288.1|	skeletal muscle beta-tropomyosin [Rattus norvegicus]	2112	32931	50	38	32	28	74.6	4.66	3272	1	1	1	800.486	1598.96	2	1598.73	0.226	1	93.72	4.7e-07	K	GTEDEVEKYSESVK	D
18	gi|207497|gb|AAA42288.1|	skeletal muscle beta-tropomyosin [Rattus norvegicus]	2112	32931	50	38	32	28	74.6	4.66	3320	1	1	1	816.014	1630.01	2	1630.8	-0.7839	1	67.49	0.0002	R	CKQLEEEQQALQK	K
18	gi|207497|gb|AAA42288.1|	skeletal muscle beta-tropomyosin [Rattus norvegicus]	2112	32931	50	38	32	28	74.6	4.66	3322	1	1	1	816.492	1630.97	2	1630.8	0.1709	1	84.99	3.5e-06	R	CKQLEEEQQALQK	K
18	gi|207497|gb|AAA42288.1|	skeletal muscle beta-tropomyosin [Rattus norvegicus]	2112	32931	50	38	32	28	74.6	4.66	3390	1	1	1	836.549	1671.08	2	1670.88	0.1987	1	36.8	0.22	K	LVILEGELERSEER	A
18	gi|207497|gb|AAA42288.1|	skeletal muscle beta-tropomyosin [Rattus norvegicus]	2112	32931	50	38	32	28	74.6	4.66	3464	1	1	1	859.549	1717.08	2	1716.84	0.2426	0	114.86	3.5e-09	K	AISEELDNALNDITSL	-
18	gi|207497|gb|AAA42288.1|	skeletal muscle beta-tropomyosin [Rattus norvegicus]	2112	32931	50	38	32	28	74.6	4.66	3465	1	1	1	1718.41	1717.41	1	1716.84	0.5654	0	32.87	0.55	K	AISEELDNALNDITSL	-
18	gi|207497|gb|AAA42288.1|	skeletal muscle beta-tropomyosin [Rattus norvegicus]	2112	32931	50	38	32	28	74.6	4.66	3470	1	1	1	860.36	1718.7	2	1716.84	1.8628	0	75.72	2.8e-05	K	AISEELDNALNDITSL	-
18	gi|207497|gb|AAA42288.1|	skeletal muscle beta-tropomyosin [Rattus norvegicus]	2112	32931	50	38	32	28	74.6	4.66	3483	1	1	0	864.226	1726.44	2	1726.88	-0.4481	1	46.76	0.022	R	IQLVEEELDRAQER	L
18	gi|207497|gb|AAA42288.1|	skeletal muscle beta-tropomyosin [Rattus norvegicus]	2112	32931	50	38	32	28	74.6	4.66	3545	1	1	1	880.574	1759.13	2	1758.89	0.2395	2	73.43	4.8e-05	R	CKQLEEEQQALQKK	L
18	gi|207497|gb|AAA42288.1|	skeletal muscle beta-tropomyosin [Rattus norvegicus]	2112	32931	50	38	32	28	74.6	4.66	3591	1	1	1	898.156	1794.3	2	1793.89	0.4043	2	83.43	4.5e-06	K	EDKYEEEIKLLEEK	L
18	gi|207497|gb|AAA42288.1|	skeletal muscle beta-tropomyosin [Rattus norvegicus]	2112	32931	50	38	32	28	74.6	4.66	3598	1	1	1	900.633	1799.25	2	1798.98	0.2726	2	58.4	0.0015	R	KLVILEGELERSEER	A
18	gi|207497|gb|AAA42288.1|	skeletal muscle beta-tropomyosin [Rattus norvegicus]	2112	32931	50	38	32	28	74.6	4.66	3609	1	1	0	904.984	1807.95	2	1807.83	0.1267	2	75.47	2.8e-05	K	LEEAEKAADESERGMK	V	Oxidation (M)	0.0000000000000020.0
18	gi|207497|gb|AAA42288.1|	skeletal muscle beta-tropomyosin [Rattus norvegicus]	2112	32931	50	38	32	28	74.6	4.66	3611	1	1	0	603.888	1808.64	3	1807.83	0.8175	2	49.56	0.011	K	LEEAEKAADESERGMK	V	Oxidation (M)	0.0000000000000020.0
18	gi|207497|gb|AAA42288.1|	skeletal muscle beta-tropomyosin [Rattus norvegicus]	2112	32931	50	38	32	28	74.6	4.66	3623	1	1	1	909.445	1816.88	2	1816.87	0.0055	2	48.44	0.014	K	HIAEDSDRKYEEVAR	K
18	gi|207497|gb|AAA42288.1|	skeletal muscle beta-tropomyosin [Rattus norvegicus]	2112	32931	50	38	32	28	74.6	4.66	3641	1	1	1	614.342	1840	3	1839.91	0.0943	2	40.54	0.088	K	LKGTEDEVEKYSESVK	D
18	gi|207497|gb|AAA42288.1|	skeletal muscle beta-tropomyosin [Rattus norvegicus]	2112	32931	50	38	32	28	74.6	4.66	3642	1	1	1	921.539	1841.06	2	1839.91	1.1544	2	85.76	2.6e-06	K	LKGTEDEVEKYSESVK	D
18	gi|207497|gb|AAA42288.1|	skeletal muscle beta-tropomyosin [Rattus norvegicus]	2112	32931	50	38	32	28	74.6	4.66	3680	1	1	1	625.942	1874.8	3	1873.95	0.8589	1	56.9	0.0021	K	CGDLEEELKIVTNNLK	S
18	gi|207497|gb|AAA42288.1|	skeletal muscle beta-tropomyosin [Rattus norvegicus]	2112	32931	50	38	32	28	74.6	4.66	3687	1	1	0	628.199	1881.57	3	1882.99	-1.4117	2	39.11	0.12	R	RIQLVEEELDRAQER	L
18	gi|207497|gb|AAA42288.1|	skeletal muscle beta-tropomyosin [Rattus norvegicus]	2112	32931	50	38	32	28	74.6	4.66	3689	1	1	0	942.663	1883.31	2	1882.99	0.3248	2	35.25	0.3	R	RIQLVEEELDRAQER	L
18	gi|207497|gb|AAA42288.1|	skeletal muscle beta-tropomyosin [Rattus norvegicus]	2112	32931	50	38	32	28	74.6	4.66	3801	1	1	1	991.552	1981.09	2	1980.96	0.1257	2	65.62	0.00027	K	YSESVKDAQEKLEQAEK	K
18	gi|207497|gb|AAA42288.1|	skeletal muscle beta-tropomyosin [Rattus norvegicus]	2112	32931	50	38	32	28	74.6	4.66	3813	1	1	1	999.094	1996.17	2	1995.93	0.2422	2	74	3.8e-05	R	AMKDEEKMELQEMQLK	E	Oxidation (M)	0.0000000000002000.0
18	gi|207497|gb|AAA42288.1|	skeletal muscle beta-tropomyosin [Rattus norvegicus]	2112	32931	50	38	32	28	74.6	4.66	3818	1	1	1	1004.81	2007.61	2	2008	-0.3949	1	69.15	0.00011	K	YKAISEELDNALNDITSL	-
18	gi|207497|gb|AAA42288.1|	skeletal muscle beta-tropomyosin [Rattus norvegicus]	2112	32931	50	38	32	28	74.6	4.66	3824	1	1	1	1005.99	2009.97	2	2008	1.9715	1	34.13	0.37	K	YKAISEELDNALNDITSL	-
18	gi|207497|gb|AAA42288.1|	skeletal muscle beta-tropomyosin [Rattus norvegicus]	2112	32931	50	38	32	28	74.6	4.66	3826	1	1	1	1006.92	2011.82	2	2011.93	-0.1104	2	61.83	0.00064	R	AMKDEEKMELQEMQLK	E	2 Oxidation (M)	0.0200000200000000.0
18	gi|207497|gb|AAA42288.1|	skeletal muscle beta-tropomyosin [Rattus norvegicus]	2112	32931	50	38	32	28	74.6	4.66	3958	1	1	1	724.234	2169.68	3	2169.99	-0.3111	2	70.81	7.4e-05	K	GTEDEVEKYSESVKDAQEK	L
18	gi|207497|gb|AAA42288.1|	skeletal muscle beta-tropomyosin [Rattus norvegicus]	2112	32931	50	38	32	28	74.6	4.66	3991	1	1	0	1101.59	2201.16	2	2201.12	0.0379	2	107.34	1.6e-08	R	LATALQKLEEAEKAADESER	G
18	gi|207497|gb|AAA42288.1|	skeletal muscle beta-tropomyosin [Rattus norvegicus]	2112	32931	50	38	32	28	74.6	4.66	3993	1	1	0	735.053	2202.14	3	2201.12	1.0196	2	57.3	0.0016	R	LATALQKLEEAEKAADESER	G			116.47
19	gi|92090646|sp|P04692.3|TPM1_RAT	RecName: Full=Tropomyosin alpha-1 chain; AltName: Full=Alpha-tropomyosin; AltName: Full=Tropomyosin-1	1403	32718	34	21	27	20	71.1	4.69	1938	1	1	0	876.373	875.366	1	874.44	0.9261	0	30.02	1.5	K	SLEAQAEK	Y
19	gi|92090646|sp|P04692.3|TPM1_RAT	RecName: Full=Tropomyosin alpha-1 chain; AltName: Full=Alpha-tropomyosin; AltName: Full=Tropomyosin-1	1403	32718	34	21	27	20	71.1	4.69	2342	1	1	1	1073.32	1072.31	1	1072.55	-0.2408	1	30.78	1.2	K	LDKENALDR	A
19	gi|92090646|sp|P04692.3|TPM1_RAT	RecName: Full=Tropomyosin alpha-1 chain; AltName: Full=Alpha-tropomyosin; AltName: Full=Tropomyosin-1	1403	32718	34	21	27	20	71.1	4.69	2427	1	1	1	1120.25	1119.24	1	1119.51	-0.2728	0	41.64	0.09	K	CAELEEELK	T
19	gi|92090646|sp|P04692.3|TPM1_RAT	RecName: Full=Tropomyosin alpha-1 chain; AltName: Full=Alpha-tropomyosin; AltName: Full=Tropomyosin-1	1403	32718	34	21	27	20	71.1	4.69	2473	1	1	1	574.3	1146.59	2	1146.6	-0.0094	0	32.55	0.71	K	MEIQEIQLK	E	Oxidation (M)	0.100000000.0
19	gi|92090646|sp|P04692.3|TPM1_RAT	RecName: Full=Tropomyosin alpha-1 chain; AltName: Full=Alpha-tropomyosin; AltName: Full=Tropomyosin-1	1403	32718	34	21	27	20	71.1	4.69	2475	1	1	1	574.857	1147.7	2	1146.6	1.1032	0	50.98	0.0096	K	MEIQEIQLK	E	Oxidation (M)	0.100000000.0
19	gi|92090646|sp|P04692.3|TPM1_RAT	RecName: Full=Tropomyosin alpha-1 chain; AltName: Full=Alpha-tropomyosin; AltName: Full=Tropomyosin-1	1403	32718	34	21	27	20	71.1	4.69	2527	1	1	1	1186.49	1185.49	1	1185.66	-0.1742	0	30.62	1.1	K	LVIIESDLER	A
19	gi|92090646|sp|P04692.3|TPM1_RAT	RecName: Full=Tropomyosin alpha-1 chain; AltName: Full=Alpha-tropomyosin; AltName: Full=Tropomyosin-1	1403	32718	34	21	27	20	71.1	4.69	2626	1	1	0	1243.37	1242.36	1	1242.65	-0.2815	0	41.83	0.079	R	IQLVEEELDR	A
19	gi|92090646|sp|P04692.3|TPM1_RAT	RecName: Full=Tropomyosin alpha-1 chain; AltName: Full=Alpha-tropomyosin; AltName: Full=Tropomyosin-1	1403	32718	34	21	27	20	71.1	4.69	2629	1	1	0	622.991	1243.97	2	1242.65	1.3211	0	54.11	0.0049	R	IQLVEEELDR	A
19	gi|92090646|sp|P04692.3|TPM1_RAT	RecName: Full=Tropomyosin alpha-1 chain; AltName: Full=Alpha-tropomyosin; AltName: Full=Tropomyosin-1	1403	32718	34	21	27	20	71.1	4.69	2686	1	1	0	637.5	1272.99	2	1272.66	0.3301	1	46.55	0.027	K	DAQEKLELAEK	K
19	gi|92090646|sp|P04692.3|TPM1_RAT	RecName: Full=Tropomyosin alpha-1 chain; AltName: Full=Alpha-tropomyosin; AltName: Full=Tropomyosin-1	1403	32718	34	21	27	20	71.1	4.69	2708	1	1	1	1284.42	1283.41	1	1283.66	-0.2509	0	48.52	0.016	K	QLEDELVSLQK	K	Gln->pyro-Glu (N-term Q)	2.00000000000.0
19	gi|92090646|sp|P04692.3|TPM1_RAT	RecName: Full=Tropomyosin alpha-1 chain; AltName: Full=Alpha-tropomyosin; AltName: Full=Tropomyosin-1	1403	32718	34	21	27	20	71.1	4.69	2770	1	1	1	657.606	1313.2	2	1313.76	-0.559	1	58.49	0.0016	R	KLVIIESDLER	A
19	gi|92090646|sp|P04692.3|TPM1_RAT	RecName: Full=Tropomyosin alpha-1 chain; AltName: Full=Alpha-tropomyosin; AltName: Full=Tropomyosin-1	1403	32718	34	21	27	20	71.1	4.69	2802	1	1	0	1332.44	1331.44	1	1331.63	-0.196	0	45.6	0.034	K	ATDAEADVASLNR	R
19	gi|92090646|sp|P04692.3|TPM1_RAT	RecName: Full=Tropomyosin alpha-1 chain; AltName: Full=Alpha-tropomyosin; AltName: Full=Tropomyosin-1	1403	32718	34	21	27	20	71.1	4.69	2921	1	1	0	701.223	1400.43	2	1400.75	-0.3186	2	51.62	0.0081	K	DAQEKLELAEKK	A
19	gi|92090646|sp|P04692.3|TPM1_RAT	RecName: Full=Tropomyosin alpha-1 chain; AltName: Full=Alpha-tropomyosin; AltName: Full=Tropomyosin-1	1403	32718	34	21	27	20	71.1	4.69	3015	1	1	0	481.906	1442.7	3	1442.8	-0.1012	1	40.33	0.1	R	LATALQKLEEAEK	A
19	gi|92090646|sp|P04692.3|TPM1_RAT	RecName: Full=Tropomyosin alpha-1 chain; AltName: Full=Alpha-tropomyosin; AltName: Full=Tropomyosin-1	1403	32718	34	21	27	20	71.1	4.69	3016	1	1	0	722.389	1442.76	2	1442.8	-0.0351	1	71.3	8.5e-05	R	LATALQKLEEAEK	A
19	gi|92090646|sp|P04692.3|TPM1_RAT	RecName: Full=Tropomyosin alpha-1 chain; AltName: Full=Alpha-tropomyosin; AltName: Full=Tropomyosin-1	1403	32718	34	21	27	20	71.1	4.69	3054	1	1	0	731.158	1460.3	2	1459.73	0.5752	1	74.24	4.3e-05	K	KATDAEADVASLNR	R
19	gi|92090646|sp|P04692.3|TPM1_RAT	RecName: Full=Tropomyosin alpha-1 chain; AltName: Full=Alpha-tropomyosin; AltName: Full=Tropomyosin-1	1403	32718	34	21	27	20	71.1	4.69	3121	1	1	0	744.243	1486.47	2	1487.73	-1.2616	1	45.06	0.035	K	ATDAEADVASLNRR	I
19	gi|92090646|sp|P04692.3|TPM1_RAT	RecName: Full=Tropomyosin alpha-1 chain; AltName: Full=Alpha-tropomyosin; AltName: Full=Tropomyosin-1	1403	32718	34	21	27	20	71.1	4.69	3215	1	1	1	769.62	1537.22	2	1537.71	-0.4903	0	62.04	0.00067	K	SIDDLEDELYAQK	L
19	gi|92090646|sp|P04692.3|TPM1_RAT	RecName: Full=Tropomyosin alpha-1 chain; AltName: Full=Alpha-tropomyosin; AltName: Full=Tropomyosin-1	1403	32718	34	21	27	20	71.1	4.69	3217	1	1	1	1538.34	1537.33	1	1537.71	-0.3821	0	35.59	0.3	K	SIDDLEDELYAQK	L
19	gi|92090646|sp|P04692.3|TPM1_RAT	RecName: Full=Tropomyosin alpha-1 chain; AltName: Full=Alpha-tropomyosin; AltName: Full=Tropomyosin-1	1403	32718	34	21	27	20	71.1	4.69	3219	1	1	1	1539.36	1538.36	1	1537.71	0.6425	0	40.51	0.098	K	SIDDLEDELYAQK	L
19	gi|92090646|sp|P04692.3|TPM1_RAT	RecName: Full=Tropomyosin alpha-1 chain; AltName: Full=Alpha-tropomyosin; AltName: Full=Tropomyosin-1	1403	32718	34	21	27	20	71.1	4.69	3304	1	1	0	799.621	1597.23	2	1596.75	0.475	1	73.06	5.2e-05	K	GTEDELDKYSEALK	D
19	gi|92090646|sp|P04692.3|TPM1_RAT	RecName: Full=Tropomyosin alpha-1 chain; AltName: Full=Alpha-tropomyosin; AltName: Full=Tropomyosin-1	1403	32718	34	21	27	20	71.1	4.69	3333	1	1	0	809.045	1616.08	2	1615.83	0.2478	2	41.5	0.076	K	KATDAEADVASLNRR	I
19	gi|92090646|sp|P04692.3|TPM1_RAT	RecName: Full=Tropomyosin alpha-1 chain; AltName: Full=Alpha-tropomyosin; AltName: Full=Tropomyosin-1	1403	32718	34	21	27	20	71.1	4.69	3363	1	1	1	545.064	1632.17	3	1631.81	0.3614	1	42.23	0.065	K	DEEKMEIQEIQLK	E
19	gi|92090646|sp|P04692.3|TPM1_RAT	RecName: Full=Tropomyosin alpha-1 chain; AltName: Full=Alpha-tropomyosin; AltName: Full=Tropomyosin-1	1403	32718	34	21	27	20	71.1	4.69	3389	1	1	1	823.621	1645.23	2	1643.91	1.3181	2	64.86	0.00036	R	SKQLEDELVSLQKK	L
19	gi|92090646|sp|P04692.3|TPM1_RAT	RecName: Full=Tropomyosin alpha-1 chain; AltName: Full=Alpha-tropomyosin; AltName: Full=Tropomyosin-1	1403	32718	34	21	27	20	71.1	4.69	3433	1	1	1	836.602	1671.19	2	1670.88	0.3054	1	32	0.67	K	LVIIESDLERAEER	A
19	gi|92090646|sp|P04692.3|TPM1_RAT	RecName: Full=Tropomyosin alpha-1 chain; AltName: Full=Alpha-tropomyosin; AltName: Full=Tropomyosin-1	1403	32718	34	21	27	20	71.1	4.69	3460	1	1	0	844.713	1687.41	2	1687.79	-0.3818	2	66.68	0.00023	K	YSQKEDKYEEEIK	V
19	gi|92090646|sp|P04692.3|TPM1_RAT	RecName: Full=Tropomyosin alpha-1 chain; AltName: Full=Alpha-tropomyosin; AltName: Full=Tropomyosin-1	1403	32718	34	21	27	20	71.1	4.69	3535	1	1	0	864.582	1727.15	2	1726.88	0.2654	1	48.13	0.016	R	IQLVEEELDRAQER	L
19	gi|92090646|sp|P04692.3|TPM1_RAT	RecName: Full=Tropomyosin alpha-1 chain; AltName: Full=Alpha-tropomyosin; AltName: Full=Tropomyosin-1	1403	32718	34	21	27	20	71.1	4.69	3536	1	1	0	576.987	1727.94	3	1726.88	1.0548	1	30.8	0.89	R	IQLVEEELDRAQER	L
19	gi|92090646|sp|P04692.3|TPM1_RAT	RecName: Full=Tropomyosin alpha-1 chain; AltName: Full=Alpha-tropomyosin; AltName: Full=Tropomyosin-1	1403	32718	34	21	27	20	71.1	4.69	3610	1	1	1	888.112	1774.21	2	1773.81	0.4001	0	47.93	0.017	K	AISEELDHALNDMTSI	-	Oxidation (M)	0.0000000000001000.0
19	gi|92090646|sp|P04692.3|TPM1_RAT	RecName: Full=Tropomyosin alpha-1 chain; AltName: Full=Alpha-tropomyosin; AltName: Full=Tropomyosin-1	1403	32718	34	21	27	20	71.1	4.69	3651	1	1	1	901.426	1800.84	2	1800.88	-0.0376	2	49.17	0.012	K	HIAEDADRKYEEVAR	K
19	gi|92090646|sp|P04692.3|TPM1_RAT	RecName: Full=Tropomyosin alpha-1 chain; AltName: Full=Alpha-tropomyosin; AltName: Full=Tropomyosin-1	1403	32718	34	21	27	20	71.1	4.69	3764	1	1	0	942.661	1883.31	2	1882.99	0.3207	2	47.65	0.017	R	RIQLVEEELDRAQER	L
19	gi|92090646|sp|P04692.3|TPM1_RAT	RecName: Full=Tropomyosin alpha-1 chain; AltName: Full=Alpha-tropomyosin; AltName: Full=Tropomyosin-1	1403	32718	34	21	27	20	71.1	4.69	3868	1	1	1	980.821	1959.63	2	1959	0.6296	2	92.52	5.4e-07	R	AQKDEEKMEIQEIQLK	E
19	gi|92090646|sp|P04692.3|TPM1_RAT	RecName: Full=Tropomyosin alpha-1 chain; AltName: Full=Alpha-tropomyosin; AltName: Full=Tropomyosin-1	1403	32718	34	21	27	20	71.1	4.69	3895	1	1	1	989.045	1976.08	2	1974.99	1.0821	2	68.24	0.00014	R	AQKDEEKMEIQEIQLK	E	Oxidation (M)	0.0000000100000000.0
19	gi|92090646|sp|P04692.3|TPM1_RAT	RecName: Full=Tropomyosin alpha-1 chain; AltName: Full=Alpha-tropomyosin; AltName: Full=Tropomyosin-1	1403	32718	34	21	27	20	71.1	4.69	4151	1	1	0	1101.95	2201.89	2	2201.12	0.7706	2	82.56	4.8e-06	R	LATALQKLEEAEKAADESER	G			20.18
20	gi|374074356|pdb|3U9D|A	Chain A, Crystal Structure Of A Chimera Containing The N-Terminal Domain (Residues 8-24) Of Drosophila Ciboulot And The C-Terminal Domain (Residues 13-44) Of Bovine Thymosin-Beta4, Bound To G-Actin-Atp	1324	42075	38	32	18	17	62.1	5.23	2225	1	1	0	488.394	974.774	2	975.441	-0.6666	0	44.41	0.052	K	AGFAGDDAPR	A
20	gi|374074356|pdb|3U9D|A	Chain A, Crystal Structure Of A Chimera Containing The N-Terminal Domain (Residues 8-24) Of Drosophila Ciboulot And The C-Terminal Domain (Residues 13-44) Of Bovine Thymosin-Beta4, Bound To G-Actin-Atp	1324	42075	38	32	18	17	62.1	5.23	2226	1	1	0	976.154	975.147	1	975.441	-0.2937	0	35.05	0.45	K	AGFAGDDAPR	A
20	gi|374074356|pdb|3U9D|A	Chain A, Crystal Structure Of A Chimera Containing The N-Terminal Domain (Residues 8-24) Of Drosophila Ciboulot And The C-Terminal Domain (Residues 13-44) Of Bovine Thymosin-Beta4, Bound To G-Actin-Atp	1324	42075	38	32	18	17	62.1	5.23	2228	1	1	0	489.487	976.959	2	975.441	1.5178	0	63.9	0.00054	K	AGFAGDDAPR	A
20	gi|374074356|pdb|3U9D|A	Chain A, Crystal Structure Of A Chimera Containing The N-Terminal Domain (Residues 8-24) Of Drosophila Ciboulot And The C-Terminal Domain (Residues 13-44) Of Bovine Thymosin-Beta4, Bound To G-Actin-Atp	1324	42075	38	32	18	17	62.1	5.23	2268	1	1	0	998.305	997.298	1	997.479	-0.1812	0	45.16	0.034	R	DLTDYLMK	I
20	gi|374074356|pdb|3U9D|A	Chain A, Crystal Structure Of A Chimera Containing The N-Terminal Domain (Residues 8-24) Of Drosophila Ciboulot And The C-Terminal Domain (Residues 13-44) Of Bovine Thymosin-Beta4, Bound To G-Actin-Atp	1324	42075	38	32	18	17	62.1	5.23	2269	1	1	0	499.96	997.905	2	997.479	0.4264	0	33.16	0.59	R	DLTDYLMK	I
20	gi|374074356|pdb|3U9D|A	Chain A, Crystal Structure Of A Chimera Containing The N-Terminal Domain (Residues 8-24) Of Drosophila Ciboulot And The C-Terminal Domain (Residues 13-44) Of Bovine Thymosin-Beta4, Bound To G-Actin-Atp	1324	42075	38	32	18	17	62.1	5.23	2297	1	1	0	1014.34	1013.33	1	1013.47	-0.1391	0	60.55	0.0011	R	DLTDYLMK	I	Oxidation (M)	0.00000020.0
20	gi|374074356|pdb|3U9D|A	Chain A, Crystal Structure Of A Chimera Containing The N-Terminal Domain (Residues 8-24) Of Drosophila Ciboulot And The C-Terminal Domain (Residues 13-44) Of Bovine Thymosin-Beta4, Bound To G-Actin-Atp	1324	42075	38	32	18	17	62.1	5.23	2465	1	1	1	1130.24	1129.23	1	1129.54	-0.3106	0	37.46	0.24	R	GYSFVTTAER	E
20	gi|374074356|pdb|3U9D|A	Chain A, Crystal Structure Of A Chimera Containing The N-Terminal Domain (Residues 8-24) Of Drosophila Ciboulot And The C-Terminal Domain (Residues 13-44) Of Bovine Thymosin-Beta4, Bound To G-Actin-Atp	1324	42075	38	32	18	17	62.1	5.23	2467	1	1	1	565.954	1129.89	2	1129.54	0.3533	0	59.78	0.0014	R	GYSFVTTAER	E
20	gi|374074356|pdb|3U9D|A	Chain A, Crystal Structure Of A Chimera Containing The N-Terminal Domain (Residues 8-24) Of Drosophila Ciboulot And The C-Terminal Domain (Residues 13-44) Of Bovine Thymosin-Beta4, Bound To G-Actin-Atp	1324	42075	38	32	18	17	62.1	5.23	2518	1	1	0	1161.34	1160.33	1	1160.61	-0.2812	0	45.41	0.038	K	EITALAPSTMK	I
20	gi|374074356|pdb|3U9D|A	Chain A, Crystal Structure Of A Chimera Containing The N-Terminal Domain (Residues 8-24) Of Drosophila Ciboulot And The C-Terminal Domain (Residues 13-44) Of Bovine Thymosin-Beta4, Bound To G-Actin-Atp	1324	42075	38	32	18	17	62.1	5.23	2532	1	1	0	585.424	1168.83	2	1170.56	-1.7295	0	67.55	0.0002	R	HQGVMVGMGQK	D
20	gi|374074356|pdb|3U9D|A	Chain A, Crystal Structure Of A Chimera Containing The N-Terminal Domain (Residues 8-24) Of Drosophila Ciboulot And The C-Terminal Domain (Residues 13-44) Of Bovine Thymosin-Beta4, Bound To G-Actin-Atp	1324	42075	38	32	18	17	62.1	5.23	2573	1	1	0	599.89	1197.76	2	1197.7	0.0665	0	63.38	0.00054	R	AVFPSIVGRPR	H
20	gi|374074356|pdb|3U9D|A	Chain A, Crystal Structure Of A Chimera Containing The N-Terminal Domain (Residues 8-24) Of Drosophila Ciboulot And The C-Terminal Domain (Residues 13-44) Of Bovine Thymosin-Beta4, Bound To G-Actin-Atp	1324	42075	38	32	18	17	62.1	5.23	3076	1	1	1	741.909	1481.8	2	1482.67	-0.8701	0	32.3	0.64	K	QEYDEAGPSIVHR	K	Gln->pyro-Glu (N-term Q)	1.0000000000000.0
20	gi|374074356|pdb|3U9D|A	Chain A, Crystal Structure Of A Chimera Containing The N-Terminal Domain (Residues 8-24) Of Drosophila Ciboulot And The C-Terminal Domain (Residues 13-44) Of Bovine Thymosin-Beta4, Bound To G-Actin-Atp	1324	42075	38	32	18	17	62.1	5.23	3083	1	1	1	742.806	1483.6	2	1482.67	0.9236	0	58.85	0.0014	K	QEYDEAGPSIVHR	K	Gln->pyro-Glu (N-term Q)	1.0000000000000.0
20	gi|374074356|pdb|3U9D|A	Chain A, Crystal Structure Of A Chimera Containing The N-Terminal Domain (Residues 8-24) Of Drosophila Ciboulot And The C-Terminal Domain (Residues 13-44) Of Bovine Thymosin-Beta4, Bound To G-Actin-Atp	1324	42075	38	32	18	17	62.1	5.23	3295	1	1	0	812.632	1623.25	2	1622.83	0.4156	1	31.24	0.78	R	LDLAGRDLTDYLMK	I
20	gi|374074356|pdb|3U9D|A	Chain A, Crystal Structure Of A Chimera Containing The N-Terminal Domain (Residues 8-24) Of Drosophila Ciboulot And The C-Terminal Domain (Residues 13-44) Of Bovine Thymosin-Beta4, Bound To G-Actin-Atp	1324	42075	38	32	18	17	62.1	5.23	3566	1	1	0	896.083	1790.15	2	1789.88	0.2671	0	89.93	1.1e-06	K	SYELPDGQVITIGNER	F
20	gi|374074356|pdb|3U9D|A	Chain A, Crystal Structure Of A Chimera Containing The N-Terminal Domain (Residues 8-24) Of Drosophila Ciboulot And The C-Terminal Domain (Residues 13-44) Of Bovine Thymosin-Beta4, Bound To G-Actin-Atp	1324	42075	38	32	18	17	62.1	5.23	3567	1	1	0	896.135	1790.25	2	1789.88	0.3699	0	83.24	5e-06	K	SYELPDGQVITIGNER	F
20	gi|374074356|pdb|3U9D|A	Chain A, Crystal Structure Of A Chimera Containing The N-Terminal Domain (Residues 8-24) Of Drosophila Ciboulot And The C-Terminal Domain (Residues 13-44) Of Bovine Thymosin-Beta4, Bound To G-Actin-Atp	1324	42075	38	32	18	17	62.1	5.23	3755	1	1	1	978.655	1955.3	2	1955.04	0.2596	0	74.7	3.2e-05	R	VAPEEHPTLLTEAPLNPK	A
20	gi|374074356|pdb|3U9D|A	Chain A, Crystal Structure Of A Chimera Containing The N-Terminal Domain (Residues 8-24) Of Drosophila Ciboulot And The C-Terminal Domain (Residues 13-44) Of Bovine Thymosin-Beta4, Bound To G-Actin-Atp	1324	42075	38	32	18	17	62.1	5.23	4029	1	1	1	1123.99	2245.96	2	2245.01	0.9445	0	103.11	4.4e-08	K	DLYANNVMSGGTTMYPGIADR	M
20	gi|374074356|pdb|3U9D|A	Chain A, Crystal Structure Of A Chimera Containing The N-Terminal Domain (Residues 8-24) Of Drosophila Ciboulot And The C-Terminal Domain (Residues 13-44) Of Bovine Thymosin-Beta4, Bound To G-Actin-Atp	1324	42075	38	32	18	17	62.1	5.23	4041	1	1	1	1131.46	2260.91	2	2261.01	-0.0968	0	105.79	2.3e-08	K	DLYANNVMSGGTTMYPGIADR	M	Oxidation (M)	0.000000020000000000000.0
20	gi|374074356|pdb|3U9D|A	Chain A, Crystal Structure Of A Chimera Containing The N-Terminal Domain (Residues 8-24) Of Drosophila Ciboulot And The C-Terminal Domain (Residues 13-44) Of Bovine Thymosin-Beta4, Bound To G-Actin-Atp	1324	42075	38	32	18	17	62.1	5.23	4056	1	1	1	1139.49	2276.96	2	2277	-0.0427	0	103.96	3.6e-08	K	DLYANNVMSGGTTMYPGIADR	M	2 Oxidation (M)	0.000000020000020000000.0
20	gi|374074356|pdb|3U9D|A	Chain A, Crystal Structure Of A Chimera Containing The N-Terminal Domain (Residues 8-24) Of Drosophila Ciboulot And The C-Terminal Domain (Residues 13-44) Of Bovine Thymosin-Beta4, Bound To G-Actin-Atp	1324	42075	38	32	18	17	62.1	5.23	4123	1	1	1	1187.73	2373.45	2	2373.11	0.3444	1	107.61	1.5e-08	R	KDLYANNVMSGGTTMYPGIADR	M
20	gi|374074356|pdb|3U9D|A	Chain A, Crystal Structure Of A Chimera Containing The N-Terminal Domain (Residues 8-24) Of Drosophila Ciboulot And The C-Terminal Domain (Residues 13-44) Of Bovine Thymosin-Beta4, Bound To G-Actin-Atp	1324	42075	38	32	18	17	62.1	5.23	4125	1	1	1	792.439	2374.29	3	2373.11	1.185	1	61.9	0.00054	R	KDLYANNVMSGGTTMYPGIADR	M
20	gi|374074356|pdb|3U9D|A	Chain A, Crystal Structure Of A Chimera Containing The N-Terminal Domain (Residues 8-24) Of Drosophila Ciboulot And The C-Terminal Domain (Residues 13-44) Of Bovine Thymosin-Beta4, Bound To G-Actin-Atp	1324	42075	38	32	18	17	62.1	5.23	4129	1	1	0	795.317	2382.93	3	2382.06	0.8716	1	52.43	0.0048	R	HQGVMVGMGQKDSYVGDEAQSK	R	2 Oxidation (M)	0.0000200200000000000000.0
20	gi|374074356|pdb|3U9D|A	Chain A, Crystal Structure Of A Chimera Containing The N-Terminal Domain (Residues 8-24) Of Drosophila Ciboulot And The C-Terminal Domain (Residues 13-44) Of Bovine Thymosin-Beta4, Bound To G-Actin-Atp	1324	42075	38	32	18	17	62.1	5.23	4131	1	1	1	797.281	2388.82	3	2389.1	-0.2839	1	63.96	0.00034	R	KDLYANNVMSGGTTMYPGIADR	M	Oxidation (M)	0.0000000020000000000000.0
20	gi|374074356|pdb|3U9D|A	Chain A, Crystal Structure Of A Chimera Containing The N-Terminal Domain (Residues 8-24) Of Drosophila Ciboulot And The C-Terminal Domain (Residues 13-44) Of Bovine Thymosin-Beta4, Bound To G-Actin-Atp	1324	42075	38	32	18	17	62.1	5.23	4132	1	1	1	1195.57	2389.12	2	2389.1	0.0114	1	93.23	4.1e-07	R	KDLYANNVMSGGTTMYPGIADR	M	Oxidation (M)	0.0000000020000000000000.0
20	gi|374074356|pdb|3U9D|A	Chain A, Crystal Structure Of A Chimera Containing The N-Terminal Domain (Residues 8-24) Of Drosophila Ciboulot And The C-Terminal Domain (Residues 13-44) Of Bovine Thymosin-Beta4, Bound To G-Actin-Atp	1324	42075	38	32	18	17	62.1	5.23	4139	1	1	1	802.1	2403.28	3	2405.1	-1.8199	1	91.89	5.4e-07	R	KDLYANNVMSGGTTMYPGIADR	M	2 Oxidation (M)	0.0000000020000020000000.0
20	gi|374074356|pdb|3U9D|A	Chain A, Crystal Structure Of A Chimera Containing The N-Terminal Domain (Residues 8-24) Of Drosophila Ciboulot And The C-Terminal Domain (Residues 13-44) Of Bovine Thymosin-Beta4, Bound To G-Actin-Atp	1324	42075	38	32	18	17	62.1	5.23	4141	1	1	1	1203.69	2405.36	2	2405.1	0.2625	1	86.96	1.7e-06	R	KDLYANNVMSGGTTMYPGIADR	M	2 Oxidation (M)	0.0000000020000020000000.0
20	gi|374074356|pdb|3U9D|A	Chain A, Crystal Structure Of A Chimera Containing The N-Terminal Domain (Residues 8-24) Of Drosophila Ciboulot And The C-Terminal Domain (Residues 13-44) Of Bovine Thymosin-Beta4, Bound To G-Actin-Atp	1324	42075	38	32	18	17	62.1	5.23	4211	1	1	1	1268.55	2535.09	2	2535.15	-0.0639	0	128.44	1.1e-10	K	LCYVALDFENEMATAASSSSLEK	S
20	gi|374074356|pdb|3U9D|A	Chain A, Crystal Structure Of A Chimera Containing The N-Terminal Domain (Residues 8-24) Of Drosophila Ciboulot And The C-Terminal Domain (Residues 13-44) Of Bovine Thymosin-Beta4, Bound To G-Actin-Atp	1324	42075	38	32	18	17	62.1	5.23	4213	1	1	1	846.39	2536.15	3	2535.15	0.9985	0	35.57	0.21	K	LCYVALDFENEMATAASSSSLEK	S
20	gi|374074356|pdb|3U9D|A	Chain A, Crystal Structure Of A Chimera Containing The N-Terminal Domain (Residues 8-24) Of Drosophila Ciboulot And The C-Terminal Domain (Residues 13-44) Of Bovine Thymosin-Beta4, Bound To G-Actin-Atp	1324	42075	38	32	18	17	62.1	5.23	4214	1	1	1	1269.37	2536.73	2	2535.15	1.5758	0	93.21	3.6e-07	K	LCYVALDFENEMATAASSSSLEK	S
20	gi|374074356|pdb|3U9D|A	Chain A, Crystal Structure Of A Chimera Containing The N-Terminal Domain (Residues 8-24) Of Drosophila Ciboulot And The C-Terminal Domain (Residues 13-44) Of Bovine Thymosin-Beta4, Bound To G-Actin-Atp	1324	42075	38	32	18	17	62.1	5.23	4215	1	1	1	846.657	2536.95	3	2535.15	1.7992	0	80.56	6.7e-06	K	LCYVALDFENEMATAASSSSLEK	S
20	gi|374074356|pdb|3U9D|A	Chain A, Crystal Structure Of A Chimera Containing The N-Terminal Domain (Residues 8-24) Of Drosophila Ciboulot And The C-Terminal Domain (Residues 13-44) Of Bovine Thymosin-Beta4, Bound To G-Actin-Atp	1324	42075	38	32	18	17	62.1	5.23	4224	1	1	1	1276.45	2550.88	2	2551.15	-0.2624	0	111.88	5e-09	K	LCYVALDFENEMATAASSSSLEK	S	Oxidation (M)	0.00000000000200000000000.0
20	gi|374074356|pdb|3U9D|A	Chain A, Crystal Structure Of A Chimera Containing The N-Terminal Domain (Residues 8-24) Of Drosophila Ciboulot And The C-Terminal Domain (Residues 13-44) Of Bovine Thymosin-Beta4, Bound To G-Actin-Atp	1324	42075	38	32	18	17	62.1	5.23	4330	1	1	1	1397.56	2793.11	2	2792.29	0.8259	1	87.23	1.4e-06	K	EKLCYVALDFENEMATAASSSSLEK	S
20	gi|374074356|pdb|3U9D|A	Chain A, Crystal Structure Of A Chimera Containing The N-Terminal Domain (Residues 8-24) Of Drosophila Ciboulot And The C-Terminal Domain (Residues 13-44) Of Bovine Thymosin-Beta4, Bound To G-Actin-Atp	1324	42075	38	32	18	17	62.1	5.23	4337	1	1	1	937.648	2809.92	3	2808.28	1.6394	1	82.94	3.7e-06	K	EKLCYVALDFENEMATAASSSSLEK	S	Oxidation (M)	0.0000000000000200000000000.0
20	gi|374074356|pdb|3U9D|A	Chain A, Crystal Structure Of A Chimera Containing The N-Terminal Domain (Residues 8-24) Of Drosophila Ciboulot And The C-Terminal Domain (Residues 13-44) Of Bovine Thymosin-Beta4, Bound To G-Actin-Atp	1324	42075	38	32	18	17	62.1	5.23	4405	1	1	1	1050.09	3147.26	3	3148.49	-1.2357	2	70.83	5.3e-05	R	DIKEKLCYVALDFENEMATAASSSSLEK	S
20	gi|374074356|pdb|3U9D|A	Chain A, Crystal Structure Of A Chimera Containing The N-Terminal Domain (Residues 8-24) Of Drosophila Ciboulot And The C-Terminal Domain (Residues 13-44) Of Bovine Thymosin-Beta4, Bound To G-Actin-Atp	1324	42075	38	32	18	17	62.1	5.23	4410	1	1	1	1063.67	3187.99	3	3187.47	0.5248	0	65.2	0.00018	R	CPETLFQPSFIGMESAGIHETTYNSIMK	C
20	gi|374074356|pdb|3U9D|A	Chain A, Crystal Structure Of A Chimera Containing The N-Terminal Domain (Residues 8-24) Of Drosophila Ciboulot And The C-Terminal Domain (Residues 13-44) Of Bovine Thymosin-Beta4, Bound To G-Actin-Atp	1324	42075	38	32	18	17	62.1	5.23	4413	1	1	1	1066.2	3195.57	3	3195.6	-0.0349	0	106.11	1.5e-08	R	TTGIVLDSGDGVTHNVPIYEGYALPHAIMR	L
20	gi|374074356|pdb|3U9D|A	Chain A, Crystal Structure Of A Chimera Containing The N-Terminal Domain (Residues 8-24) Of Drosophila Ciboulot And The C-Terminal Domain (Residues 13-44) Of Bovine Thymosin-Beta4, Bound To G-Actin-Atp	1324	42075	38	32	18	17	62.1	5.23	4419	1	1	1	1074.69	3221.06	3	3219.46	1.6016	0	49.51	0.0068	R	CPETLFQPSFIGMESAGIHETTYNSIMK	C	2 Oxidation (M)	0.0000000000002000000000000020.0	14.34
21	gi|51259340|gb|AAH78923.1|	Ubiquinol-cytochrome c reductase core protein I [Rattus norvegicus]	531	53500	9	8	7	6	25.8	5.57	2169	1	1	1	916.279	915.271	1	915.521	-0.2499	0	33.25	0.69	R	MVLAAAGGVK	H
21	gi|51259340|gb|AAH78923.1|	Ubiquinol-cytochrome c reductase core protein I [Rattus norvegicus]	531	53500	9	8	7	6	25.8	5.57	2651	1	1	1	595.929	1189.84	2	1188.58	1.2631	0	66.49	0.00028	R	IEEVDAQMVR	E
21	gi|51259340|gb|AAH78923.1|	Ubiquinol-cytochrome c reductase core protein I [Rattus norvegicus]	531	53500	9	8	7	6	25.8	5.57	3852	1	1	1	1034.65	2067.29	2	2067.01	0.289	0	100.56	8.2e-08	R	NALISHLDGTTPVCEDIGR	S
21	gi|51259340|gb|AAH78923.1|	Ubiquinol-cytochrome c reductase core protein I [Rattus norvegicus]	531	53500	9	8	7	6	25.8	5.57	3853	1	1	1	690.207	2067.6	3	2067.01	0.5923	0	50.6	0.0081	R	NALISHLDGTTPVCEDIGR	S
21	gi|51259340|gb|AAH78923.1|	Ubiquinol-cytochrome c reductase core protein I [Rattus norvegicus]	531	53500	9	8	7	6	25.8	5.57	3998	1	1	1	744.332	2229.98	3	2230.07	-0.0937	1	44.65	0.03	R	YETEKNNGAGYFLEHLAFK	G
21	gi|51259340|gb|AAH78923.1|	Ubiquinol-cytochrome c reductase core protein I [Rattus norvegicus]	531	53500	9	8	7	6	25.8	5.57	4076	1	1	1	1178.25	2354.48	2	2354.26	0.2206	0	119.54	9.5e-10	K	VVELLADIVQNISLEDSQIEK	E
21	gi|51259340|gb|AAH78923.1|	Ubiquinol-cytochrome c reductase core protein I [Rattus norvegicus]	531	53500	9	8	7	6	25.8	5.57	4089	1	1	1	791.771	2372.29	3	2371.12	1.169	0	72.77	4.5e-05	R	VASEQSSHPTCTVGVWIDVGSR	Y
21	gi|51259340|gb|AAH78923.1|	Ubiquinol-cytochrome c reductase core protein I [Rattus norvegicus]	531	53500	9	8	7	6	25.8	5.57	4233	1	1	1	909.61	2725.81	3	2725.21	0.5955	0	62.17	0.00043	K	YFYDQCPAVAGYGPIEQLSDYNR	I
21	gi|51259340|gb|AAH78923.1|	Ubiquinol-cytochrome c reductase core protein I [Rattus norvegicus]	531	53500	9	8	7	6	25.8	5.57	4234	1	1	1	1364.07	2726.13	2	2725.21	0.9132	0	93.62	3.1e-07	K	YFYDQCPAVAGYGPIEQLSDYNR	I			0.83
22	gi|149042663|gb|EDL96300.1|	sarcalumenin (predicted), isoform CRA_a [Rattus norvegicus]	459	70643	8	7	8	7	18.2	4.66	2275	1	1	1	491.978	981.941	2	981.492	0.4488	0	53.49	0.0048	K	FGQNFLEK	L
22	gi|149042663|gb|EDL96300.1|	sarcalumenin (predicted), isoform CRA_a [Rattus norvegicus]	459	70643	8	7	8	7	18.2	4.66	2737	1	1	1	633.036	1264.06	2	1262.61	1.4461	0	49.29	0.014	K	ADNLATQMLMR	V
22	gi|149042663|gb|EDL96300.1|	sarcalumenin (predicted), isoform CRA_a [Rattus norvegicus]	459	70643	8	7	8	7	18.2	4.66	3076	1	1	1	731.053	1460.09	2	1459.77	0.3245	0	56.98	0.0023	R	VTFVDTPGIIENR	K
22	gi|149042663|gb|EDL96300.1|	sarcalumenin (predicted), isoform CRA_a [Rattus norvegicus]	459	70643	8	7	8	7	18.2	4.66	3333	1	1	1	813.575	1625.14	2	1624.81	0.3228	0	75.03	3.4e-05	K	STMINYLLGLEDTR	Y
22	gi|149042663|gb|EDL96300.1|	sarcalumenin (predicted), isoform CRA_a [Rattus norvegicus]	459	70643	8	7	8	7	18.2	4.66	3440	1	1	1	849.022	1696.03	2	1695.98	0.0526	0	60.98	0.00083	R	AITQELPSLLGSIGLGK	N
22	gi|149042663|gb|EDL96300.1|	sarcalumenin (predicted), isoform CRA_a [Rattus norvegicus]	459	70643	8	7	8	7	18.2	4.66	3692	1	1	1	630.75	1889.23	3	1888.94	0.2911	1	31.34	0.74	R	EAYKDFFGINPISNFK	L
22	gi|149042663|gb|EDL96300.1|	sarcalumenin (predicted), isoform CRA_a [Rattus norvegicus]	459	70643	8	7	8	7	18.2	4.66	3719	1	1	1	957.616	1913.22	2	1912.97	0.244	0	77.83	1.6e-05	K	EEISLLEDLNQVIENR	L
22	gi|149042663|gb|EDL96300.1|	sarcalumenin (predicted), isoform CRA_a [Rattus norvegicus]	459	70643	8	7	8	7	18.2	4.66	3961	1	1	1	727.209	2178.61	3	2178.06	0.5436	0	54.24	0.0034	K	TLMLNEDKPADDYSAVLQR	L			0.51
23	gi|16117830|dbj|BAB69818.1|	flavoprotein subunit of succinate-ubiquinone reductase [Rattus norvegicus]	448	72596	9	9	7	7	18	6.75	2743	1	1	1	602.483	1202.95	2	1204.58	-1.625	0	80.44	1.2e-05	R	VGSVLQEGCEK	V
23	gi|16117830|dbj|BAB69818.1|	flavoprotein subunit of succinate-ubiquinone reductase [Rattus norvegicus]	448	72596	9	9	7	7	18	6.75	3019	1	1	1	665.073	1328.13	2	1328.67	-0.5365	0	61.48	0.00083	R	GEGGILINSQGER	F
23	gi|16117830|dbj|BAB69818.1|	flavoprotein subunit of succinate-ubiquinone reductase [Rattus norvegicus]	448	72596	9	9	7	7	18	6.75	3388	1	1	1	770.479	1538.94	2	1538.79	0.1555	0	76.44	2.5e-05	R	GVIALCIEDGSIHR	I
23	gi|16117830|dbj|BAB69818.1|	flavoprotein subunit of succinate-ubiquinone reductase [Rattus norvegicus]	448	72596	9	9	7	7	18	6.75	3497	1	1	1	814.395	1626.78	2	1626.8	-0.0277	0	62.04	0.00068	K	TLNEADCATVPPAIR	S
23	gi|16117830|dbj|BAB69818.1|	flavoprotein subunit of succinate-ubiquinone reductase [Rattus norvegicus]	448	72596	9	9	7	7	18	6.75	3759	1	1	1	604.842	1811.51	3	1811.86	-0.352	0	54.93	0.0032	R	IDEYDYSKPIEGQQK	K
23	gi|16117830|dbj|BAB69818.1|	flavoprotein subunit of succinate-ubiquinone reductase [Rattus norvegicus]	448	72596	9	9	7	7	18	6.75	3760	1	1	1	906.923	1811.83	2	1811.86	-0.026	0	67.93	0.00016	R	IDEYDYSKPIEGQQK	K
23	gi|16117830|dbj|BAB69818.1|	flavoprotein subunit of succinate-ubiquinone reductase [Rattus norvegicus]	448	72596	9	9	7	7	18	6.75	4112	1	1	1	750.963	2249.87	3	2249.97	-0.0997	0	44.91	0.028	R	TYFSCTSAHTSTGDGTAMVTR	A
23	gi|16117830|dbj|BAB69818.1|	flavoprotein subunit of succinate-ubiquinone reductase [Rattus norvegicus]	448	72596	9	9	7	7	18	6.75	4123	1	1	1	756.532	2266.57	3	2265.96	0.6107	0	54.29	0.0031	R	TYFSCTSAHTSTGDGTAMVTR	A	Oxidation (M)	0.000000000000000002000.0
23	gi|16117830|dbj|BAB69818.1|	flavoprotein subunit of succinate-ubiquinone reductase [Rattus norvegicus]	448	72596	9	9	7	7	18	6.75	4298	1	1	1	977.415	2929.22	3	2928.46	0.7619	0	45.4	0.02	K	VSDAISTQYPVVDHEFDAVVVGAGGAGLR	A			0.57
24	gi|16117830|dbj|BAB69818.1|	flavoprotein subunit of succinate-ubiquinone reductase [Rattus norvegicus]	570	72596	12	6	11	6	17.4	6.75	1881	1	1	1	425.356	848.698	2	848.443	0.256	0	35.55	0.37	R	SMTLEIR	E
24	gi|16117830|dbj|BAB69818.1|	flavoprotein subunit of succinate-ubiquinone reductase [Rattus norvegicus]	570	72596	12	6	11	6	17.4	6.75	2386	1	1	1	532.435	1062.86	2	1062.53	0.3217	0	43.01	0.063	K	HTLSYVDTK	T
24	gi|16117830|dbj|BAB69818.1|	flavoprotein subunit of succinate-ubiquinone reductase [Rattus norvegicus]	570	72596	12	6	11	6	17.4	6.75	2487	1	1	1	562.046	1122.08	2	1121.58	0.4937	0	62.59	0.00063	K	NTIIATGGYGR	T
24	gi|16117830|dbj|BAB69818.1|	flavoprotein subunit of succinate-ubiquinone reductase [Rattus norvegicus]	570	72596	12	6	11	6	17.4	6.75	2634	1	1	1	603.388	1204.76	2	1204.58	0.1859	0	80.56	1.1e-05	R	VGSVLQEGCEK	V
24	gi|16117830|dbj|BAB69818.1|	flavoprotein subunit of succinate-ubiquinone reductase [Rattus norvegicus]	570	72596	12	6	11	6	17.4	6.75	2858	1	1	1	661.104	1320.19	2	1320.71	-0.5218	1	33.32	0.52	R	AKNTIIATGGYGR	T
24	gi|16117830|dbj|BAB69818.1|	flavoprotein subunit of succinate-ubiquinone reductase [Rattus norvegicus]	570	72596	12	6	11	6	17.4	6.75	2989	1	1	1	700.671	1399.33	2	1399.75	-0.4182	0	42.66	0.063	K	VSQLYGDLQHLK	T
24	gi|16117830|dbj|BAB69818.1|	flavoprotein subunit of succinate-ubiquinone reductase [Rattus norvegicus]	570	72596	12	6	11	6	17.4	6.75	2992	1	1	1	468.011	1401.01	3	1399.75	1.2657	0	34.7	0.4	K	VSQLYGDLQHLK	T
24	gi|16117830|dbj|BAB69818.1|	flavoprotein subunit of succinate-ubiquinone reductase [Rattus norvegicus]	570	72596	12	6	11	6	17.4	6.75	3368	1	1	1	814.405	1626.8	2	1626.8	-0.0078	0	53.26	0.0051	K	TLNEADCATVPPAIR	S
24	gi|16117830|dbj|BAB69818.1|	flavoprotein subunit of succinate-ubiquinone reductase [Rattus norvegicus]	570	72596	12	6	11	6	17.4	6.75	3383	1	1	1	818.787	1635.56	2	1633.76	1.804	0	36.2	0.25	R	ACALSIAESCRPGDK	V
24	gi|16117830|dbj|BAB69818.1|	flavoprotein subunit of succinate-ubiquinone reductase [Rattus norvegicus]	570	72596	12	6	11	6	17.4	6.75	3402	1	1	1	824.032	1646.05	2	1645.81	0.2394	1	83.08	5.4e-06	K	ANAGEESVMNLDKLR	F
24	gi|16117830|dbj|BAB69818.1|	flavoprotein subunit of succinate-ubiquinone reductase [Rattus norvegicus]	570	72596	12	6	11	6	17.4	6.75	3666	1	1	1	906.973	1811.93	2	1811.86	0.074	0	56.09	0.0025	R	IDEYDYSKPIEGQQK	K
24	gi|16117830|dbj|BAB69818.1|	flavoprotein subunit of succinate-ubiquinone reductase [Rattus norvegicus]	570	72596	12	6	11	6	17.4	6.75	3915	1	1	1	689.765	2066.27	3	2067.03	-0.7548	1	46.13	0.023	K	VRIDEYDYSKPIEGQQK	K			0.65
25	gi|51858651|gb|AAH81892.1|	NADH dehydrogenase (ubiquinone) Fe-S protein 1 [Rattus norvegicus]	1769	80331	26	22	23	20	42.4	5.65	1761	1	1	1	408.717	815.419	2	815.432	-0.0132	0	37.8	0.26	K	VGMQIPR	F	Oxidation (M)	0.0020000.0
25	gi|51858651|gb|AAH81892.1|	NADH dehydrogenase (ubiquinone) Fe-S protein 1 [Rattus norvegicus]	1769	80331	26	22	23	20	42.4	5.65	2257	1	1	1	495.209	988.403	2	988.498	-0.0944	0	72.25	8.6e-05	R	VASGAAAEWK	V
25	gi|51858651|gb|AAH81892.1|	NADH dehydrogenase (ubiquinone) Fe-S protein 1 [Rattus norvegicus]	1769	80331	26	22	23	20	42.4	5.65	2322	1	1	1	511.349	1020.68	2	1020.5	0.185	0	34.21	0.46	R	MCLVEIEK	A
25	gi|51858651|gb|AAH81892.1|	NADH dehydrogenase (ubiquinone) Fe-S protein 1 [Rattus norvegicus]	1769	80331	26	22	23	20	42.4	5.65	2425	1	1	1	549.196	1096.38	2	1096.51	-0.1366	0	53.28	0.005	K	SATYVNTEGR	A
25	gi|51858651|gb|AAH81892.1|	NADH dehydrogenase (ubiquinone) Fe-S protein 1 [Rattus norvegicus]	1769	80331	26	22	23	20	42.4	5.65	2535	1	1	1	581.2	1160.39	2	1160.58	-0.1966	0	40.75	0.11	K	GWNILTNSEK	S
25	gi|51858651|gb|AAH81892.1|	NADH dehydrogenase (ubiquinone) Fe-S protein 1 [Rattus norvegicus]	1769	80331	26	22	23	20	42.4	5.65	2574	1	1	1	597.489	1192.96	2	1191.58	1.3818	0	63.1	0.00055	K	VVAACAMPVMK	G	Oxidation (M)	0.00000020000.0
25	gi|51858651|gb|AAH81892.1|	NADH dehydrogenase (ubiquinone) Fe-S protein 1 [Rattus norvegicus]	1769	80331	26	22	23	20	42.4	5.65	2914	1	1	1	686.592	1371.17	2	1369.62	1.5521	0	66.64	0.00025	R	GNDMQVGTYIEK	M	Oxidation (M)	0.000200000000.0
25	gi|51858651|gb|AAH81892.1|	NADH dehydrogenase (ubiquinone) Fe-S protein 1 [Rattus norvegicus]	1769	80331	26	22	23	20	42.4	5.65	2971	1	1	1	701.476	1400.94	2	1400.78	0.1565	0	72.93	6e-05	K	KPMVVLGSSALQR	D	Oxidation (M)	0.0020000000000.0
25	gi|51858651|gb|AAH81892.1|	NADH dehydrogenase (ubiquinone) Fe-S protein 1 [Rattus norvegicus]	1769	80331	26	22	23	20	42.4	5.65	2973	1	1	1	702.575	1403.14	2	1402.78	0.3537	0	54.65	0.004	K	VALIGSPVDLTYR	Y
25	gi|51858651|gb|AAH81892.1|	NADH dehydrogenase (ubiquinone) Fe-S protein 1 [Rattus norvegicus]	1769	80331	26	22	23	20	42.4	5.65	3173	1	1	1	753.238	1504.46	2	1504.81	-0.3452	0	92.48	6.1e-07	K	LLFLLGADGGCITR	Q
25	gi|51858651|gb|AAH81892.1|	NADH dehydrogenase (ubiquinone) Fe-S protein 1 [Rattus norvegicus]	1769	80331	26	22	23	20	42.4	5.65	3257	1	1	1	780.046	1558.08	2	1557.78	0.2988	0	67.16	0.00021	K	ILQDIASGNHEFSK	V
25	gi|51858651|gb|AAH81892.1|	NADH dehydrogenase (ubiquinone) Fe-S protein 1 [Rattus norvegicus]	1769	80331	26	22	23	20	42.4	5.65	3333	1	1	1	805.016	1608.02	2	1607.78	0.2383	0	93.66	4.5e-07	R	FASEIAGVDDLGTTGR	G
25	gi|51858651|gb|AAH81892.1|	NADH dehydrogenase (ubiquinone) Fe-S protein 1 [Rattus norvegicus]	1769	80331	26	22	23	20	42.4	5.65	3337	1	1	1	806.516	1611.02	2	1610.79	0.2241	0	107.94	1.7e-08	K	GLLTYTSWEDALSR	V
25	gi|51858651|gb|AAH81892.1|	NADH dehydrogenase (ubiquinone) Fe-S protein 1 [Rattus norvegicus]	1769	80331	26	22	23	20	42.4	5.65	3398	1	1	1	824.071	1646.13	2	1644.71	1.4188	0	77.8	1.8e-05	R	MHEDINEEWISDK	T
25	gi|51858651|gb|AAH81892.1|	NADH dehydrogenase (ubiquinone) Fe-S protein 1 [Rattus norvegicus]	1769	80331	26	22	23	20	42.4	5.65	3571	1	1	1	876.368	1750.72	2	1751.02	-0.2972	0	149.41	1.2e-12	K	AVAAIAGGLVDAEALVALK	D
25	gi|51858651|gb|AAH81892.1|	NADH dehydrogenase (ubiquinone) Fe-S protein 1 [Rattus norvegicus]	1769	80331	26	22	23	20	42.4	5.65	3575	1	1	1	585.215	1752.62	3	1751.02	1.6049	0	81.79	6.8e-06	K	AVAAIAGGLVDAEALVALK	D
25	gi|51858651|gb|AAH81892.1|	NADH dehydrogenase (ubiquinone) Fe-S protein 1 [Rattus norvegicus]	1769	80331	26	22	23	20	42.4	5.65	3742	1	1	1	634.327	1899.96	3	1901.86	-1.8978	1	32.96	0.49	R	MHEDINEEWISDKTR	F
25	gi|51858651|gb|AAH81892.1|	NADH dehydrogenase (ubiquinone) Fe-S protein 1 [Rattus norvegicus]	1769	80331	26	22	23	20	42.4	5.65	3745	1	1	1	635.421	1903.24	3	1901.86	1.3835	1	44.94	0.031	R	MHEDINEEWISDKTR	F
25	gi|51858651|gb|AAH81892.1|	NADH dehydrogenase (ubiquinone) Fe-S protein 1 [Rattus norvegicus]	1769	80331	26	22	23	20	42.4	5.65	3852	1	1	1	997.752	1993.49	2	1991.98	1.5065	0	86.51	2.1e-06	K	TESIDVMDAVGSNIVVSTR	T
25	gi|51858651|gb|AAH81892.1|	NADH dehydrogenase (ubiquinone) Fe-S protein 1 [Rattus norvegicus]	1769	80331	26	22	23	20	42.4	5.65	3918	1	1	1	1036.65	2071.28	2	2070.15	1.1338	0	108.61	1.3e-08	R	IASQVAALDLGYKPGVEAIR	K
25	gi|51858651|gb|AAH81892.1|	NADH dehydrogenase (ubiquinone) Fe-S protein 1 [Rattus norvegicus]	1769	80331	26	22	23	20	42.4	5.65	3922	1	1	1	1038.1	2074.19	2	2074.09	0.0962	0	92.52	5.3e-07	R	ALSEIAGITLPYDTLDQVR	N
25	gi|51858651|gb|AAH81892.1|	NADH dehydrogenase (ubiquinone) Fe-S protein 1 [Rattus norvegicus]	1769	80331	26	22	23	20	42.4	5.65	3925	1	1	1	692.665	2074.97	3	2074.09	0.88	0	45.99	0.024	R	ALSEIAGITLPYDTLDQVR	N
25	gi|51858651|gb|AAH81892.1|	NADH dehydrogenase (ubiquinone) Fe-S protein 1 [Rattus norvegicus]	1769	80331	26	22	23	20	42.4	5.65	3966	1	1	1	1061.05	2120.09	2	2118.94	1.1496	0	98.76	1.2e-07	R	YDDVEEANYFQQASELAK	L
25	gi|51858651|gb|AAH81892.1|	NADH dehydrogenase (ubiquinone) Fe-S protein 1 [Rattus norvegicus]	1769	80331	26	22	23	20	42.4	5.65	3980	1	1	1	1068.67	2135.33	2	2135.19	0.1438	0	112.95	4.7e-09	K	LVDQEFLADPLVPPQLTIK	D
25	gi|51858651|gb|AAH81892.1|	NADH dehydrogenase (ubiquinone) Fe-S protein 1 [Rattus norvegicus]	1769	80331	26	22	23	20	42.4	5.65	4230	1	1	1	1220.13	2438.25	2	2438.09	0.1618	0	96.06	2.1e-07	K	VDSDTLCTEEIFPNEGAGTDLR	S
25	gi|51858651|gb|AAH81892.1|	NADH dehydrogenase (ubiquinone) Fe-S protein 1 [Rattus norvegicus]	1769	80331	26	22	23	20	42.4	5.65	4408	1	1	1	1008.43	3022.28	3	3021.42	0.8567	1	61.16	0.0005	K	DLLNKVDSDTLCTEEIFPNEGAGTDLR	S			1.95
26	gi|76779358|gb|AAI05842.1|	Inner membrane protein, mitochondrial [Rattus norvegicus]	1205	67477	23	19	18	16	40.4	5.57	1756	1	0	0	808.208	807.201	1	807.413	-0.2114	0	32.05	0.75	R	AFDSAVAK	A
26	gi|76779358|gb|AAI05842.1|	Inner membrane protein, mitochondrial [Rattus norvegicus]	1205	67477	23	19	18	16	40.4	5.57	1757	1	0	0	404.916	807.818	2	807.413	0.4059	0	43.16	0.052	R	AFDSAVAK	A
26	gi|76779358|gb|AAI05842.1|	Inner membrane protein, mitochondrial [Rattus norvegicus]	1205	67477	23	19	18	16	40.4	5.57	2392	1	0	0	1053.29	1052.28	1	1052.51	-0.2352	0	38.59	0.15	R	GVYSEETLR	A
26	gi|76779358|gb|AAI05842.1|	Inner membrane protein, mitochondrial [Rattus norvegicus]	1205	67477	23	19	18	16	40.4	5.57	2443	1	0	0	546.534	1091.05	2	1090.58	0.4761	0	50.1	0.012	K	QHIELALER	Q	Gln->pyro-Glu (N-term Q)	1.000000000.0
26	gi|76779358|gb|AAI05842.1|	Inner membrane protein, mitochondrial [Rattus norvegicus]	1205	67477	23	19	18	16	40.4	5.57	2459	1	0	0	550.896	1099.78	2	1101.53	-1.7541	0	40.24	0.12	R	QAAAHTDHLR	D	Gln->pyro-Glu (N-term Q)	1.0000000000.0
26	gi|76779358|gb|AAI05842.1|	Inner membrane protein, mitochondrial [Rattus norvegicus]	1205	67477	23	19	18	16	40.4	5.57	2483	1	0	0	557.374	1112.73	2	1114.59	-1.8545	0	67.09	0.00024	K	AVDEAADALLK	A
26	gi|76779358|gb|AAI05842.1|	Inner membrane protein, mitochondrial [Rattus norvegicus]	1205	67477	23	19	18	16	40.4	5.57	2485	1	0	0	1115.39	1114.38	1	1114.59	-0.2078	0	42.24	0.074	K	AVDEAADALLK	A
26	gi|76779358|gb|AAI05842.1|	Inner membrane protein, mitochondrial [Rattus norvegicus]	1205	67477	23	19	18	16	40.4	5.57	2487	1	0	0	558.429	1114.84	2	1114.59	0.2563	0	49.41	0.015	K	AVDEAADALLK	A
26	gi|76779358|gb|AAI05842.1|	Inner membrane protein, mitochondrial [Rattus norvegicus]	1205	67477	23	19	18	16	40.4	5.57	2991	1	0	0	697.44	1392.86	2	1392.66	0.2094	1	75.55	3.1e-05	K	TAMDNSEIAGEKK	S
26	gi|76779358|gb|AAI05842.1|	Inner membrane protein, mitochondrial [Rattus norvegicus]	1205	67477	23	19	18	16	40.4	5.57	2992	1	0	0	697.614	1393.21	2	1393.77	-0.5576	0	63.87	0.00045	K	AHQLWLSVEALK	Y
26	gi|76779358|gb|AAI05842.1|	Inner membrane protein, mitochondrial [Rattus norvegicus]	1205	67477	23	19	18	16	40.4	5.57	3048	1	0	0	713.289	1424.56	2	1424.76	-0.1998	0	70.18	0.0001	R	QTITAQNAAVQAVK	A	Gln->pyro-Glu (N-term Q)	1.00000000000000.0
26	gi|76779358|gb|AAI05842.1|	Inner membrane protein, mitochondrial [Rattus norvegicus]	1205	67477	23	19	18	16	40.4	5.57	3086	1	0	0	722.466	1442.92	2	1441.79	1.1287	0	56.48	0.0026	R	QTITAQNAAVQAVK	A
26	gi|76779358|gb|AAI05842.1|	Inner membrane protein, mitochondrial [Rattus norvegicus]	1205	67477	23	19	18	16	40.4	5.57	3135	1	0	0	736.203	1470.39	2	1470.78	-0.3828	0	74.87	3.7e-05	K	LHSMIVDLDSVVK	K	Oxidation (M)	0.0002000000000.0
26	gi|76779358|gb|AAI05842.1|	Inner membrane protein, mitochondrial [Rattus norvegicus]	1205	67477	23	19	18	16	40.4	5.57	3212	1	0	0	759.944	1517.87	2	1517.77	0.1053	0	97.71	1.9e-07	K	SLEDALNQTATVTR	Q
26	gi|76779358|gb|AAI05842.1|	Inner membrane protein, mitochondrial [Rattus norvegicus]	1205	67477	23	19	18	16	40.4	5.57	3231	1	0	0	764.984	1527.95	2	1526.82	1.1322	0	77.78	1.9e-05	K	VVSQYHELVVQAR	D
26	gi|76779358|gb|AAI05842.1|	Inner membrane protein, mitochondrial [Rattus norvegicus]	1205	67477	23	19	18	16	40.4	5.57	3312	1	0	0	792.457	1582.9	2	1582.88	0.024	1	55.52	0.003	K	LHSMIVDLDSVVKK	V
26	gi|76779358|gb|AAI05842.1|	Inner membrane protein, mitochondrial [Rattus norvegicus]	1205	67477	23	19	18	16	40.4	5.57	3680	1	0	0	912.579	1823.14	2	1822.88	0.2625	0	90.68	8.6e-07	R	GIEQAVQSHAVAEEEAR	K
26	gi|76779358|gb|AAI05842.1|	Inner membrane protein, mitochondrial [Rattus norvegicus]	1205	67477	23	19	18	16	40.4	5.57	3781	1	0	0	965.476	1928.94	2	1928.99	-0.0511	0	72.11	6e-05	K	TSSAEMPTIPLGSAVEAIR	V
26	gi|76779358|gb|AAI05842.1|	Inner membrane protein, mitochondrial [Rattus norvegicus]	1205	67477	23	19	18	16	40.4	5.57	3804	1	0	0	974.075	1946.14	2	1944.98	1.1537	0	80.45	8.6e-06	K	TSSAEMPTIPLGSAVEAIR	V	Oxidation (M)	0.0000020000000000000.0
26	gi|76779358|gb|AAI05842.1|	Inner membrane protein, mitochondrial [Rattus norvegicus]	1205	67477	23	19	18	16	40.4	5.57	3963	1	0	0	1059.33	2116.65	2	2115.95	0.6942	0	109.98	9.5e-09	R	SQEQMDNFTLDINTAYAR	L
26	gi|76779358|gb|AAI05842.1|	Inner membrane protein, mitochondrial [Rattus norvegicus]	1205	67477	23	19	18	16	40.4	5.57	3972	1	0	0	709.505	2125.49	3	2125.02	0.4732	1	51.33	0.0066	K	VQEQELKFEFEQDLSEK	L
26	gi|76779358|gb|AAI05842.1|	Inner membrane protein, mitochondrial [Rattus norvegicus]	1205	67477	23	19	18	16	40.4	5.57	4231	1	0	0	1254.08	2506.15	2	2506.2	-0.048	0	83.22	3.8e-06	R	VSCSDNEFTQALTAAIPPESLTR	G
26	gi|76779358|gb|AAI05842.1|	Inner membrane protein, mitochondrial [Rattus norvegicus]	1205	67477	23	19	18	16	40.4	5.57	4273	1	1	1	860.913	2579.72	3	2578.28	1.4376	0	56.63	0.0016	K	GMSISDLAGTLSTDDLNALIAHAHR	R			1.77
27	gi|149036390|gb|EDL91008.1|	inner membrane protein, mitochondrial, isoform CRA_a [Rattus norvegicus]	1029	86204	22	14	18	12	29.8	5.67	2002	1	1	1	485.075	968.135	2	966.586	1.549	0	40.84	0.091	K	KPIQSGPLK	I
27	gi|149036390|gb|EDL91008.1|	inner membrane protein, mitochondrial, isoform CRA_a [Rattus norvegicus]	1029	86204	22	14	18	12	29.8	5.67	2173	1	1	1	1053.31	1052.3	1	1052.51	-0.2126	0	32.11	0.68	R	GVYSEETLR	A
27	gi|149036390|gb|EDL91008.1|	inner membrane protein, mitochondrial, isoform CRA_a [Rattus norvegicus]	1029	86204	22	14	18	12	29.8	5.67	2174	1	1	1	527.238	1052.46	2	1052.51	-0.0519	0	54.29	0.0041	R	GVYSEETLR	A
27	gi|149036390|gb|EDL91008.1|	inner membrane protein, mitochondrial, isoform CRA_a [Rattus norvegicus]	1029	86204	22	14	18	12	29.8	5.67	2232	1	1	1	546.494	1090.97	2	1090.58	0.3964	0	45.85	0.033	K	QHIELALER	Q	Gln->pyro-Glu (N-term Q)	1.000000000.0
27	gi|149036390|gb|EDL91008.1|	inner membrane protein, mitochondrial, isoform CRA_a [Rattus norvegicus]	1029	86204	22	14	18	12	29.8	5.67	2259	1	1	1	553.001	1103.99	2	1104.58	-0.5967	2	41.08	0.1	K	AKEELEKMK	T
27	gi|149036390|gb|EDL91008.1|	inner membrane protein, mitochondrial, isoform CRA_a [Rattus norvegicus]	1029	86204	22	14	18	12	29.8	5.67	2281	1	1	1	1115.32	1114.31	1	1114.59	-0.2727	0	33.71	0.52	K	AVDEAADALLK	A
27	gi|149036390|gb|EDL91008.1|	inner membrane protein, mitochondrial, isoform CRA_a [Rattus norvegicus]	1029	86204	22	14	18	12	29.8	5.67	2284	1	1	1	559.087	1116.16	2	1114.59	1.5725	0	57.88	0.0021	K	AVDEAADALLK	A
27	gi|149036390|gb|EDL91008.1|	inner membrane protein, mitochondrial, isoform CRA_a [Rattus norvegicus]	1029	86204	22	14	18	12	29.8	5.67	2609	1	1	1	640.823	1279.63	2	1280.56	-0.9231	0	41.41	0.081	K	TAMDNSEIAGEK	K	Oxidation (M)	0.002000000000.0
27	gi|149036390|gb|EDL91008.1|	inner membrane protein, mitochondrial, isoform CRA_a [Rattus norvegicus]	1029	86204	22	14	18	12	29.8	5.67	2625	1	1	1	644.131	1286.25	2	1286.63	-0.3775	0	30.2	1.2	K	LSEQELEFHR	R
27	gi|149036390|gb|EDL91008.1|	inner membrane protein, mitochondrial, isoform CRA_a [Rattus norvegicus]	1029	86204	22	14	18	12	29.8	5.67	2710	1	1	1	665.036	1328.06	2	1327.73	0.3223	1	49.35	0.014	R	DVLKVQEQELK	F
27	gi|149036390|gb|EDL91008.1|	inner membrane protein, mitochondrial, isoform CRA_a [Rattus norvegicus]	1029	86204	22	14	18	12	29.8	5.67	2830	1	1	1	465.555	1393.64	3	1392.66	0.9888	1	47.85	0.018	K	TAMDNSEIAGEKK	S
27	gi|149036390|gb|EDL91008.1|	inner membrane protein, mitochondrial, isoform CRA_a [Rattus norvegicus]	1029	86204	22	14	18	12	29.8	5.67	2901	1	1	1	713.496	1424.98	2	1424.76	0.215	0	43.75	0.046	R	QTITAQNAAVQAVK	A	Gln->pyro-Glu (N-term Q)	1.00000000000000.0
27	gi|149036390|gb|EDL91008.1|	inner membrane protein, mitochondrial, isoform CRA_a [Rattus norvegicus]	1029	86204	22	14	18	12	29.8	5.67	2965	1	1	1	485.992	1454.95	3	1454.78	0.1747	0	40.41	0.1	K	LHSMIVDLDSVVK	K
27	gi|149036390|gb|EDL91008.1|	inner membrane protein, mitochondrial, isoform CRA_a [Rattus norvegicus]	1029	86204	22	14	18	12	29.8	5.67	3121	1	1	1	764.566	1527.12	2	1526.82	0.2972	0	71.9	7e-05	K	VVSQYHELVVQAR	D
27	gi|149036390|gb|EDL91008.1|	inner membrane protein, mitochondrial, isoform CRA_a [Rattus norvegicus]	1029	86204	22	14	18	12	29.8	5.67	3185	1	1	1	782.126	1562.24	2	1562.78	-0.5456	0	35.26	0.32	R	EIAGATPYITAAEEK	L
27	gi|149036390|gb|EDL91008.1|	inner membrane protein, mitochondrial, isoform CRA_a [Rattus norvegicus]	1029	86204	22	14	18	12	29.8	5.67	3669	1	1	1	912.21	1822.4	2	1822.88	-0.4763	0	93.19	4.9e-07	R	GIEQAVQSHAVAEEEAR	K
27	gi|149036390|gb|EDL91008.1|	inner membrane protein, mitochondrial, isoform CRA_a [Rattus norvegicus]	1029	86204	22	14	18	12	29.8	5.67	3816	1	1	1	965.585	1929.15	2	1928.99	0.1672	0	51.06	0.0077	K	TSSAEMPTIPLGSAVEAIR	V
27	gi|149036390|gb|EDL91008.1|	inner membrane protein, mitochondrial, isoform CRA_a [Rattus norvegicus]	1029	86204	22	14	18	12	29.8	5.67	3835	1	1	1	973.253	1944.49	2	1944.98	-0.4916	0	92.36	5.5e-07	K	TSSAEMPTIPLGSAVEAIR	V	Oxidation (M)	0.0000020000000000000.0
27	gi|149036390|gb|EDL91008.1|	inner membrane protein, mitochondrial, isoform CRA_a [Rattus norvegicus]	1029	86204	22	14	18	12	29.8	5.67	3838	1	1	1	974.257	1946.5	2	1944.98	1.517	0	101.04	7.5e-08	K	TSSAEMPTIPLGSAVEAIR	V	Oxidation (M)	0.0000020000000000000.0
27	gi|149036390|gb|EDL91008.1|	inner membrane protein, mitochondrial, isoform CRA_a [Rattus norvegicus]	1029	86204	22	14	18	12	29.8	5.67	3881	1	1	1	993.815	1985.61	2	1985.01	0.6003	0	49.59	0.01	K	QLKPPAELYPEDINTFK	L	Gln->pyro-Glu (N-term Q)	1.00000000000000000.0
27	gi|149036390|gb|EDL91008.1|	inner membrane protein, mitochondrial, isoform CRA_a [Rattus norvegicus]	1029	86204	22	14	18	12	29.8	5.67	4030	1	1	1	1059.03	2116.05	2	2115.95	0.0931	0	112.25	5.7e-09	R	SQEQMDNFTLDINTAYAR	L
27	gi|149036390|gb|EDL91008.1|	inner membrane protein, mitochondrial, isoform CRA_a [Rattus norvegicus]	1029	86204	22	14	18	12	29.8	5.67	4414	1	1	1	1254.21	2506.41	2	2506.2	0.2059	0	88.89	1e-06	R	VSCSDNEFTQALTAAIPPESLTR	G			1.13
28	gi|149036390|gb|EDL91008.1|	inner membrane protein, mitochondrial, isoform CRA_a [Rattus norvegicus]	914	86204	18	10	14	10	19.7	5.67	1833	1	1	1	430.222	858.43	2	858.46	-0.0296	0	34.36	0.58	R	VAQDWLK	E
28	gi|149036390|gb|EDL91008.1|	inner membrane protein, mitochondrial, isoform CRA_a [Rattus norvegicus]	914	86204	18	10	14	10	19.7	5.67	2262	1	1	1	1053.28	1052.27	1	1052.51	-0.2396	0	34.23	0.42	R	GVYSEETLR	A
28	gi|149036390|gb|EDL91008.1|	inner membrane protein, mitochondrial, isoform CRA_a [Rattus norvegicus]	914	86204	18	10	14	10	19.7	5.67	2322	1	1	1	551.901	1101.79	2	1101.53	0.2561	0	40.61	0.12	R	QAAAHTDHLR	D	Gln->pyro-Glu (N-term Q)	1.0000000000.0
28	gi|149036390|gb|EDL91008.1|	inner membrane protein, mitochondrial, isoform CRA_a [Rattus norvegicus]	914	86204	18	10	14	10	19.7	5.67	2343	1	1	1	559.02	1116.03	2	1114.59	1.439	0	54.78	0.0044	K	AVDEAADALLK	A
28	gi|149036390|gb|EDL91008.1|	inner membrane protein, mitochondrial, isoform CRA_a [Rattus norvegicus]	914	86204	18	10	14	10	19.7	5.67	2532	1	1	1	622.334	1242.65	2	1242.68	-0.0285	1	55.66	0.0033	R	KAVDEAADALLK	A
28	gi|149036390|gb|EDL91008.1|	inner membrane protein, mitochondrial, isoform CRA_a [Rattus norvegicus]	914	86204	18	10	14	10	19.7	5.67	2575	1	1	1	633.871	1265.73	2	1264.56	1.1669	0	54.15	0.0044	K	TAMDNSEIAGEK	K
28	gi|149036390|gb|EDL91008.1|	inner membrane protein, mitochondrial, isoform CRA_a [Rattus norvegicus]	914	86204	18	10	14	10	19.7	5.67	2587	1	1	1	636.524	1271.03	2	1270.57	0.4628	0	52.51	0.0068	K	FEFEQDLSEK	L
28	gi|149036390|gb|EDL91008.1|	inner membrane protein, mitochondrial, isoform CRA_a [Rattus norvegicus]	914	86204	18	10	14	10	19.7	5.67	2804	1	1	1	465.581	1393.72	3	1392.66	1.0648	1	38.22	0.16	K	TAMDNSEIAGEKK	S
28	gi|149036390|gb|EDL91008.1|	inner membrane protein, mitochondrial, isoform CRA_a [Rattus norvegicus]	914	86204	18	10	14	10	19.7	5.67	2833	1	1	1	471.133	1410.38	3	1408.65	1.7276	1	41.65	0.074	K	TAMDNSEIAGEKK	S	Oxidation (M)	0.0020000000000.0
28	gi|149036390|gb|EDL91008.1|	inner membrane protein, mitochondrial, isoform CRA_a [Rattus norvegicus]	914	86204	18	10	14	10	19.7	5.67	2887	1	1	1	721.663	1441.31	2	1441.79	-0.477	0	120.64	9.8e-10	R	QTITAQNAAVQAVK	A
28	gi|149036390|gb|EDL91008.1|	inner membrane protein, mitochondrial, isoform CRA_a [Rattus norvegicus]	914	86204	18	10	14	10	19.7	5.67	2915	1	1	1	486.267	1455.78	3	1454.78	0.9984	0	40.63	0.096	K	LHSMIVDLDSVVK	K
28	gi|149036390|gb|EDL91008.1|	inner membrane protein, mitochondrial, isoform CRA_a [Rattus norvegicus]	914	86204	18	10	14	10	19.7	5.67	2916	1	1	1	729.108	1456.2	2	1454.78	1.4216	0	72.42	6.4e-05	K	LHSMIVDLDSVVK	K
28	gi|149036390|gb|EDL91008.1|	inner membrane protein, mitochondrial, isoform CRA_a [Rattus norvegicus]	914	86204	18	10	14	10	19.7	5.67	2948	1	1	1	736.215	1470.41	2	1470.78	-0.3603	0	34.81	0.38	K	LHSMIVDLDSVVK	K	Oxidation (M)	0.0002000000000.0
28	gi|149036390|gb|EDL91008.1|	inner membrane protein, mitochondrial, isoform CRA_a [Rattus norvegicus]	914	86204	18	10	14	10	19.7	5.67	3046	1	1	1	764.147	1526.28	2	1526.82	-0.5409	0	93.37	4.9e-07	K	VVSQYHELVVQAR	D
28	gi|149036390|gb|EDL91008.1|	inner membrane protein, mitochondrial, isoform CRA_a [Rattus norvegicus]	914	86204	18	10	14	10	19.7	5.67	3108	1	1	1	783.055	1564.1	2	1562.78	1.3128	0	87.84	1.7e-06	R	EIAGATPYITAAEEK	L
28	gi|149036390|gb|EDL91008.1|	inner membrane protein, mitochondrial, isoform CRA_a [Rattus norvegicus]	914	86204	18	10	14	10	19.7	5.67	3517	1	1	1	608.29	1821.85	3	1822.88	-1.033	0	40.6	0.09	R	GIEQAVQSHAVAEEEAR	K
28	gi|149036390|gb|EDL91008.1|	inner membrane protein, mitochondrial, isoform CRA_a [Rattus norvegicus]	914	86204	18	10	14	10	19.7	5.67	3520	1	1	1	912.997	1823.98	2	1822.88	1.0979	0	98.79	1.3e-07	R	GIEQAVQSHAVAEEEAR	K
28	gi|149036390|gb|EDL91008.1|	inner membrane protein, mitochondrial, isoform CRA_a [Rattus norvegicus]	914	86204	18	10	14	10	19.7	5.67	3705	1	1	1	973.86	1945.71	2	1944.98	0.723	0	85.62	2.6e-06	K	TSSAEMPTIPLGSAVEAIR	V	Oxidation (M)	0.0000020000000000000.0	1.04
29	gi|136385|sp|P09739.2|TNNT3_RAT	RecName: Full=Troponin T, fast skeletal muscle; Short=TnTf; AltName: Full=Fast skeletal muscle troponin T; Short=fTnT	241	30732	5	5	3	3	17.4	6.19	3196	1	1	1	781.93	1561.84	2	1561.74	0.1002	0	86.36	2.5e-06	K	ALSSMGANYSSYLAK	A
29	gi|136385|sp|P09739.2|TNNT3_RAT	RecName: Full=Troponin T, fast skeletal muscle; Short=TnTf; AltName: Full=Fast skeletal muscle troponin T; Short=fTnT	241	30732	5	5	3	3	17.4	6.19	3236	1	1	1	789.781	1577.55	2	1577.74	-0.1916	0	85.29	3.3e-06	K	ALSSMGANYSSYLAK	A	Oxidation (M)	0.000020000000000.0
29	gi|136385|sp|P09739.2|TNNT3_RAT	RecName: Full=Troponin T, fast skeletal muscle; Short=TnTf; AltName: Full=Fast skeletal muscle troponin T; Short=fTnT	241	30732	5	5	3	3	17.4	6.19	3329	1	1	1	817.034	1632.05	2	1631.8	0.2495	1	66.45	0.00025	K	IPEGEKVDFDDIQK	K
29	gi|136385|sp|P09739.2|TNNT3_RAT	RecName: Full=Troponin T, fast skeletal muscle; Short=TnTf; AltName: Full=Fast skeletal muscle troponin T; Short=fTnT	241	30732	5	5	3	3	17.4	6.19	3744	1	1	1	944.687	1887.36	2	1886.92	0.4396	0	88.3	1.5e-06	K	DLMELQALIDSHFEAR	K
29	gi|136385|sp|P09739.2|TNNT3_RAT	RecName: Full=Troponin T, fast skeletal muscle; Short=TnTf; AltName: Full=Fast skeletal muscle troponin T; Short=fTnT	241	30732	5	5	3	3	17.4	6.19	3772	1	1	1	953.031	1904.05	2	1902.91	1.1337	0	86.14	2.3e-06	K	DLMELQALIDSHFEAR	K	Oxidation (M)	0.0020000000000000.0	0.79
30	gi|203478|gb|AAA40935.1|	skeletal muscle creatine kinase [Rattus norvegicus]	929	43220	21	12	16	9	33.6	6.58	1599	1	1	1	778.261	777.254	1	777.427	-0.1735	0	32.64	0.75	K	IEEIFK	K
30	gi|203478|gb|AAA40935.1|	skeletal muscle creatine kinase [Rattus norvegicus]	929	43220	21	12	16	9	33.6	6.58	2036	1	1	1	453.958	905.901	2	905.522	0.3788	1	32.57	0.72	K	IEEIFKK	A
30	gi|203478|gb|AAA40935.1|	skeletal muscle creatine kinase [Rattus norvegicus]	929	43220	21	12	16	9	33.6	6.58	2041	1	1	1	907.299	906.292	1	906.481	-0.189	0	38.35	0.19	K	FEEILTR	L
30	gi|203478|gb|AAA40935.1|	skeletal muscle creatine kinase [Rattus norvegicus]	929	43220	21	12	16	9	33.6	6.58	2330	1	1	1	531.928	1061.84	2	1061.58	0.2664	0	41.74	0.089	K	VLTPDLYNK	L
30	gi|203478|gb|AAA40935.1|	skeletal muscle creatine kinase [Rattus norvegicus]	929	43220	21	12	16	9	33.6	6.58	2357	1	1	1	542.842	1083.67	2	1082.54	1.1329	0	32.09	0.76	K	TDLNHENLK	G
30	gi|203478|gb|AAA40935.1|	skeletal muscle creatine kinase [Rattus norvegicus]	929	43220	21	12	16	9	33.6	6.58	2809	1	1	1	659.724	1317.43	2	1317.62	-0.1905	0	61.1	0.00094	K	GQSIDDMIPAQK	-	Oxidation (M)	0.000000200000.0
30	gi|203478|gb|AAA40935.1|	skeletal muscle creatine kinase [Rattus norvegicus]	929	43220	21	12	16	9	33.6	6.58	2848	1	1	1	675.027	1348.04	2	1347.69	0.3499	1	46.63	0.025	K	HKTDLNHENLK	G
30	gi|203478|gb|AAA40935.1|	skeletal muscle creatine kinase [Rattus norvegicus]	929	43220	21	12	16	9	33.6	6.58	3319	1	1	1	805.565	1609.11	2	1609.85	-0.7389	1	63.39	0.00048	R	FCVGLQKIEEIFK	K
30	gi|203478|gb|AAA40935.1|	skeletal muscle creatine kinase [Rattus norvegicus]	929	43220	21	12	16	9	33.6	6.58	3376	1	1	1	822.259	1642.5	2	1642.81	-0.3061	0	60.72	0.00092	K	SFLVWVNEEDHLR	V
30	gi|203478|gb|AAA40935.1|	skeletal muscle creatine kinase [Rattus norvegicus]	929	43220	21	12	16	9	33.6	6.58	3454	1	1	1	844.97	1687.93	2	1687.85	0.0802	1	68.25	0.00016	K	LEKGQSIDDMIPAQK	-	Oxidation (M)	0.000000000200000.0
30	gi|203478|gb|AAA40935.1|	skeletal muscle creatine kinase [Rattus norvegicus]	929	43220	21	12	16	9	33.6	6.58	3542	1	1	1	580.64	1738.9	3	1737.95	0.9487	2	39.59	0.11	R	FCVGLQKIEEIFKK	A
30	gi|203478|gb|AAA40935.1|	skeletal muscle creatine kinase [Rattus norvegicus]	929	43220	21	12	16	9	33.6	6.58	3600	1	1	1	595.617	1783.83	3	1784.95	-1.1232	0	38.58	0.15	R	LGSSEVEQVQLVVDGVK	L
30	gi|203478|gb|AAA40935.1|	skeletal muscle creatine kinase [Rattus norvegicus]	929	43220	21	12	16	9	33.6	6.58	3603	1	1	1	893.576	1785.14	2	1784.95	0.1858	0	80.82	8.7e-06	R	LGSSEVEQVQLVVDGVK	L
30	gi|203478|gb|AAA40935.1|	skeletal muscle creatine kinase [Rattus norvegicus]	929	43220	21	12	16	9	33.6	6.58	3604	1	1	1	893.621	1785.23	2	1784.95	0.2749	0	34.4	0.38	R	LGSSEVEQVQLVVDGVK	L
30	gi|203478|gb|AAA40935.1|	skeletal muscle creatine kinase [Rattus norvegicus]	929	43220	21	12	16	9	33.6	6.58	3605	1	1	1	893.684	1785.35	2	1784.95	0.4023	0	71.5	7.4e-05	R	LGSSEVEQVQLVVDGVK	L
30	gi|203478|gb|AAA40935.1|	skeletal muscle creatine kinase [Rattus norvegicus]	929	43220	21	12	16	9	33.6	6.58	3886	1	1	1	996.372	1990.73	2	1991.95	-1.226	0	147.77	1.6e-12	R	GTGGVDTAAVGAVFDISNADR	L
30	gi|203478|gb|AAA40935.1|	skeletal muscle creatine kinase [Rattus norvegicus]	929	43220	21	12	16	9	33.6	6.58	3888	1	1	1	996.786	1991.56	2	1991.95	-0.3967	0	46.54	0.021	R	GTGGVDTAAVGAVFDISNADR	L
30	gi|203478|gb|AAA40935.1|	skeletal muscle creatine kinase [Rattus norvegicus]	929	43220	21	12	16	9	33.6	6.58	3890	1	1	1	997.494	1992.97	2	1991.95	1.0191	0	115.31	2.7e-09	R	GTGGVDTAAVGAVFDISNADR	L
30	gi|203478|gb|AAA40935.1|	skeletal muscle creatine kinase [Rattus norvegicus]	929	43220	21	12	16	9	33.6	6.58	4345	1	1	1	858.185	2571.53	3	2571.22	0.3143	1	51.81	0.005	K	TDLNHENLKGGDDLDPNYVLSSR	V
30	gi|203478|gb|AAA40935.1|	skeletal muscle creatine kinase [Rattus norvegicus]	929	43220	21	12	16	9	33.6	6.58	4383	1	1	1	893.684	2678.03	3	2677.36	0.6761	1	33.58	0.34	R	LGSSEVEQVQLVVDGVKLMVEMEK	K	2 Oxidation (M)	0.000000000000000000200200.0
30	gi|203478|gb|AAA40935.1|	skeletal muscle creatine kinase [Rattus norvegicus]	929	43220	21	12	16	9	33.6	6.58	4545	1	1	1	1254.3	3759.86	3	3758.9	0.967	1	107.65	8.6e-09	R	GTGGVDTAAVGAVFDISNADRLGSSEVEQVQLVVDGVK	L			1.95
32	gi|136385|sp|P09739.2|TNNT3_RAT	RecName: Full=Troponin T, fast skeletal muscle; Short=TnTf; AltName: Full=Fast skeletal muscle troponin T; Short=fTnT	328	30732	9	7	5	5	17.8	6.19	3117	1	1	1	496.368	1486.08	3	1485.8	0.2796	2	43.15	0.054	K	KEEEELIALKER	I
32	gi|136385|sp|P09739.2|TNNT3_RAT	RecName: Full=Troponin T, fast skeletal muscle; Short=TnTf; AltName: Full=Fast skeletal muscle troponin T; Short=fTnT	328	30732	9	7	5	5	17.8	6.19	3344	1	1	1	817.156	1632.3	2	1631.8	0.4927	1	65.26	0.00032	K	IPEGEKVDFDDIQK	K
32	gi|136385|sp|P09739.2|TNNT3_RAT	RecName: Full=Troponin T, fast skeletal muscle; Short=TnTf; AltName: Full=Fast skeletal muscle troponin T; Short=fTnT	328	30732	9	7	5	5	17.8	6.19	3345	1	1	1	545.478	1633.41	3	1631.8	1.6084	1	36.43	0.24	K	IPEGEKVDFDDIQK	K
32	gi|136385|sp|P09739.2|TNNT3_RAT	RecName: Full=Troponin T, fast skeletal muscle; Short=TnTf; AltName: Full=Fast skeletal muscle troponin T; Short=fTnT	328	30732	9	7	5	5	17.8	6.19	3544	1	1	1	881.135	1760.26	2	1759.9	0.3564	2	52.86	0.0057	K	IPEGEKVDFDDIQKK	R
32	gi|136385|sp|P09739.2|TNNT3_RAT	RecName: Full=Troponin T, fast skeletal muscle; Short=TnTf; AltName: Full=Fast skeletal muscle troponin T; Short=fTnT	328	30732	9	7	5	5	17.8	6.19	3680	1	1	1	944.506	1887	2	1886.92	0.0778	0	90.02	1e-06	K	DLMELQALIDSHFEAR	K
32	gi|136385|sp|P09739.2|TNNT3_RAT	RecName: Full=Troponin T, fast skeletal muscle; Short=TnTf; AltName: Full=Fast skeletal muscle troponin T; Short=fTnT	328	30732	9	7	5	5	17.8	6.19	3681	1	1	1	630.346	1888.02	3	1886.92	1.096	0	38.6	0.14	K	DLMELQALIDSHFEAR	K
32	gi|136385|sp|P09739.2|TNNT3_RAT	RecName: Full=Troponin T, fast skeletal muscle; Short=TnTf; AltName: Full=Fast skeletal muscle troponin T; Short=fTnT	328	30732	9	7	5	5	17.8	6.19	3701	1	1	1	634.888	1901.64	3	1902.91	-1.2733	0	78.04	1.5e-05	K	DLMELQALIDSHFEAR	K	Oxidation (M)	0.0020000000000000.0
32	gi|136385|sp|P09739.2|TNNT3_RAT	RecName: Full=Troponin T, fast skeletal muscle; Short=TnTf; AltName: Full=Fast skeletal muscle troponin T; Short=fTnT	328	30732	9	7	5	5	17.8	6.19	4026	1	1	1	748.072	2241.19	3	2240.09	1.104	1	76.44	2e-05	R	QNKDLMELQALIDSHFEAR	K	Gln->pyro-Glu (N-term Q)	1.0000000000000000000.0
32	gi|136385|sp|P09739.2|TNNT3_RAT	RecName: Full=Troponin T, fast skeletal muscle; Short=TnTf; AltName: Full=Fast skeletal muscle troponin T; Short=fTnT	328	30732	9	7	5	5	17.8	6.19	4038	1	1	1	753.446	2257.32	3	2256.08	1.2307	1	68.95	0.00011	R	QNKDLMELQALIDSHFEAR	K	Gln->pyro-Glu (N-term Q); Oxidation (M)	1.0000020000000000000.0	1.84
33	gi|127167|sp|P08733.2|MLRV_RAT	RecName: Full=Myosin regulatory light chain 2, ventricular/cardiac muscle isoform; Short=MLC-2; Short=MLC-2v	296	18868	6	3	6	3	41	4.86	1922	1	1	1	426.158	850.301	2	849.434	0.8662	0	41.03	0.093	R	DTFAALGR	V
33	gi|127167|sp|P08733.2|MLRV_RAT	RecName: Full=Myosin regulatory light chain 2, ventricular/cardiac muscle isoform; Short=MLC-2; Short=MLC-2v	296	18868	6	3	6	3	41	4.86	2444	1	1	1	561.026	1120.04	2	1119.51	0.5252	0	38.98	0.16	K	NEEIDEMIK	E
33	gi|127167|sp|P08733.2|MLRV_RAT	RecName: Full=Myosin regulatory light chain 2, ventricular/cardiac muscle isoform; Short=MLC-2; Short=MLC-2v	296	18868	6	3	6	3	41	4.86	2547	1	1	1	596.699	1191.38	2	1191.59	-0.2047	1	38.68	0.16	R	DGFIDKNDLR	D
33	gi|127167|sp|P08733.2|MLRV_RAT	RecName: Full=Myosin regulatory light chain 2, ventricular/cardiac muscle isoform; Short=MLC-2; Short=MLC-2v	296	18868	6	3	6	3	41	4.86	3136	1	1	1	753.061	1504.11	2	1503.77	0.3386	1	66.22	0.00026	K	NLVHIITHGEEKD	-
33	gi|127167|sp|P08733.2|MLRV_RAT	RecName: Full=Myosin regulatory light chain 2, ventricular/cardiac muscle isoform; Short=MLC-2; Short=MLC-2v	296	18868	6	3	6	3	41	4.86	3220	1	1	1	780.772	1559.53	2	1559.79	-0.2576	1	68.86	0.00014	R	VNVKNEEIDEMIK	E
33	gi|127167|sp|P08733.2|MLRV_RAT	RecName: Full=Myosin regulatory light chain 2, ventricular/cardiac muscle isoform; Short=MLC-2; Short=MLC-2v	296	18868	6	3	6	3	41	4.86	4317	1	1	1	921.606	2761.8	3	2761.29	0.5026	1	42.19	0.043	R	FSKEEIDQMFAAFPPDVTGNLDYK	N			1.53
33	gi|136385|sp|P09739.2|TNNT3_RAT	RecName: Full=Troponin T, fast skeletal muscle; Short=TnTf; AltName: Full=Fast skeletal muscle troponin T; Short=fTnT	302	30732	8	7	4	4	13.9	6.19	3322	1	1	1	817.025	1632.03	2	1631.8	0.2305	1	94.84	3.6e-07	K	IPEGEKVDFDDIQK	K
33	gi|136385|sp|P09739.2|TNNT3_RAT	RecName: Full=Troponin T, fast skeletal muscle; Short=TnTf; AltName: Full=Fast skeletal muscle troponin T; Short=fTnT	302	30732	8	7	4	4	13.9	6.19	3323	1	1	1	545.073	1632.2	3	1631.8	0.3925	1	31.45	0.78	K	IPEGEKVDFDDIQK	K
33	gi|136385|sp|P09739.2|TNNT3_RAT	RecName: Full=Troponin T, fast skeletal muscle; Short=TnTf; AltName: Full=Fast skeletal muscle troponin T; Short=fTnT	302	30732	8	7	4	4	13.9	6.19	3534	1	1	1	881.486	1760.96	2	1759.9	1.0577	2	64.73	0.00037	K	IPEGEKVDFDDIQKK	R
33	gi|136385|sp|P09739.2|TNNT3_RAT	RecName: Full=Troponin T, fast skeletal muscle; Short=TnTf; AltName: Full=Fast skeletal muscle troponin T; Short=fTnT	302	30732	8	7	4	4	13.9	6.19	3673	1	1	1	944.784	1887.55	2	1886.92	0.6344	0	86.06	2.5e-06	K	DLMELQALIDSHFEAR	K
33	gi|136385|sp|P09739.2|TNNT3_RAT	RecName: Full=Troponin T, fast skeletal muscle; Short=TnTf; AltName: Full=Fast skeletal muscle troponin T; Short=fTnT	302	30732	8	7	4	4	13.9	6.19	3675	1	1	1	630.298	1887.87	3	1886.92	0.9541	0	75.42	2.9e-05	K	DLMELQALIDSHFEAR	K
33	gi|136385|sp|P09739.2|TNNT3_RAT	RecName: Full=Troponin T, fast skeletal muscle; Short=TnTf; AltName: Full=Fast skeletal muscle troponin T; Short=fTnT	302	30732	8	7	4	4	13.9	6.19	3692	1	1	1	952.624	1903.23	2	1902.91	0.3182	0	102.33	5.6e-08	K	DLMELQALIDSHFEAR	K	Oxidation (M)	0.0020000000000000.0
33	gi|136385|sp|P09739.2|TNNT3_RAT	RecName: Full=Troponin T, fast skeletal muscle; Short=TnTf; AltName: Full=Fast skeletal muscle troponin T; Short=fTnT	302	30732	8	7	4	4	13.9	6.19	3693	1	1	1	635.573	1903.7	3	1902.91	0.7823	0	63.42	0.00044	K	DLMELQALIDSHFEAR	K	Oxidation (M)	0.0020000000000000.0
33	gi|136385|sp|P09739.2|TNNT3_RAT	RecName: Full=Troponin T, fast skeletal muscle; Short=TnTf; AltName: Full=Fast skeletal muscle troponin T; Short=fTnT	302	30732	8	7	4	4	13.9	6.19	3943	1	1	1	715.35	2143.03	3	2142.12	0.9058	2	42.43	0.051	K	LTAPKIPEGEKVDFDDIQK	K			1.53
